# Supplementary material for: Gametocyte-specific and all-blood-stage transmission-blocking chemotypes discovered from high throughput screening on Plasmodium falciparum gametocytes
Source: Commun Biol. 2022 Jun 6;5:547. doi: 10.1038/s42003-022-03510-w (PMC9170688; doi:10.1038/s42003-022-03510-w)
Supplement: Supplementary file 4 — Supplementary Data 1 [file 42003_2022_3510_MOESM4_ESM.xlsx]

## Sheet: Fig.1b
		MB				Vehicle				Not infected
time (h)	hematocrit %	Rep1	Rep2	Rep3	Rep4	Rep1	Rep2	Rep3	Rep4	Rep1	Rep2	Rep3	Rep4		* outlier data
48	2.5%	208	224			1864	1824	1912	1880	32	40	32	16
48	1.25%	96	104			1704	1600	1592	1624	16	32	16	24
48	0.625%	88	72			1104	1128	1096	1024	24	16	32	16
72	2.5%	80	88			1528	1448	1576	1528	16	32	16	16
72	1.25%	48	56			1352	1320	1344	1416	24	24	24	16
72	0.625%	64	56			160*	928	1064	1096	8	24	16	24

## Sheet: Fig. 1c
		Treated												Vehicle
		Plate colums
		1	2	3	4	5	6	7	8	9	10	11	12	13	14	15	16	17	18	19	20	21	22	23	24
Plate rows	1	80	100	100	120	100	120	120	60	120	100	60	120	4520	5020	5260	5240	5380	5200	4820	4620	5200	5340	5200	5460
	2	100	100	100	120	100	120	80	100	140	100	140	140	4760	4840	5320	4840	4920	5500	5280	5100	5280	5220	5320	5500
	3	80	120	100	100	100	100	80	80	100	160	140	100	4480	4900	5340	4820	4980	5220	4860	4880	4540	5120	4980	4840
	4	80	120	100	160	140	120	80	120	100	160	100	80	4580	4060	4640	4820	4960	4860	4860	4560	4500	4660	4880	5420
	5	80	100	80	120	140	120	100	100	100	120	60	100	4820	5560	5760	5600	5360	5600	5380	5360	5060	5460	5800	5900
	6	100	80	120	120	120	100	120	80	140	100	100	140	4440	4760	5100	4940	4920	5300	5280	5040	5320	5480	5200	5320
	7	120	80	140	100	100	120	140	100	120	120	160	140	4760	4880	5580	5840	5400	5120	5360	5140	5160	5160	5560	5120
	8	80	120	60	120	120	140	140	100	80	120	100	160	4440	4760	5020	5180	5180	5340	4940	5480	5060	5360	5180	5080
	9	120	120	40	120	120	100	120	120	140	120	60	200	4880	5080	5360	5160	5260	5400	4880	5180	5300	5100	5460	5440
	10	120	120	120	140	140	120	80	80	120	140	120	100	4400	4820	4860	5060	4960	4940	5160	5500	5080	5380	5320	5660
	11	60	120	60	100	140	140	80	100	80	80	100	80	4820	4580	5280	5420	5080	5140	5540	5340	4980	5160	5420	5660
	12	80	40	100	120	80	160	100	60	140	180	100	140	4740	4940	5120	4900	5100	5380	5160	4860	5100	5420	5420	5160
	13	60	100	80	120	140	120	160	100	120	140	100	140	4560	4880	5160	4180	4580	4680	4640	4760	5100	4960	4600	4560
	14	100	140	80	140	140	80	100	120	140	140	120	180	4720	4240	4680	4500	4360	5000	4380	4460	4260	4380	4600	4880
	15	160	120	100	140	160	80	100	60	60	120	120	80	4480	4520	5260	5000	4780	5080	5240	5420	5060	5240	5380	4880
	16	100	100	120	140	80	120	120	100	100	100	120	100	4120	3980	4720	4380	4880	4640	4860	5040	4760	4640	5200	4960

## Sheet: Fig. 2a
Raw Data			Distribution data
PLATE_NUM	Z'		Z' bin Center	Number of plates
1	0.68		0.49	11
2	0.58		0.56	76
3	0.56		0.63	136
4	0.74		0.7	66
5	0.56		0.77	51
6	0.72		0.84	31
7	0.65		0.91	6
8	0.65
9	0.6
10	0.6
11	0.67
12	0.62
13	0.7
14	0.69
15	0.73
16	0.75
17	0.65
18	0.84
19	0.68
20	0.59
21	0.54
22	0.64
23	0.71
24	0.59
25	0.7
26	0.69
27	0.63
28	0.63
29	0.66
30	0.74
31	0.85
32	0.89
33	0.85
34	0.79
35	0.84
36	0.83
37	0.8
38	0.79
39	0.9
40	0.83
41	0.85
42	0.77
43	0.79
44	0.77
45	0.78
46	0.78
47	0.79
48	0.75
49	0.85
50	0.84
51	0.74
52	0.78
53	0.77
54	0.84
55	0.81
56	0.92
57	0.84
58	0.78
59	0.82
60	0.81
61	0.79
62	0.78
63	0.81
64	0.85
65	0.81
66	0.79
67	0.8
68	0.79
69	0.76
70	0.72
71	0.77
72	0.87
73	0.8
74	0.73
75	0.9
76	0.71
77	0.84
78	0.74
79	0.8
80	0.8
81	0.84
82	0.8
83	0.68
84	0.79
85	0.8
86	0.81
87	0.8
88	0.91
89	0.86
90	0.77
91	0.74
92	0.82
93	0.6
94	0.77
95	0.75
96	0.79
97	0.83
98	0.72
99	0.84
100	0.88
101	0.81
102	0.78
103	0.71
104	0.79
105	0.83
106	0.81
107	0.8
108	0.77
109	0.75
110	0.75
111	0.79
112	0.8
113	0.62
114	0.62
115	0.64
116	0.62
117	0.62
118	0.6
119	0.61
120	0.56
121	0.65
122	0.61
123	0.65
124	0.66
125	0.6
126	0.61
127	0.62
128	0.63
129	0.63
130	0.63
131	0.63
132	0.63
133	0.64
134	0.68
135	0.68
136	0.59
137	0.68
138	0.69
139	0.67
140	0.65
141	0.71
142	0.64
143	0.66
144	0.68
145	0.64
146	0.72
147	0.63
148	0.69
149	0.69
150	0.64
151	0.61
152	0.67
153	0.73
154	0.6
155	0.66
156	0.65
157	0.64
158	0.59
159	0.62
160	0.61
161	0.69
162	0.57
163	0.64
164	0.63
165	0.63
166	0.65
167	0.65
168	0.63
169	0.69
170	0.65
171	0.7
172	0.65
173	0.68
174	0.59
175	0.66
176	0.66
177	0.67
178	0.61
179	0.68
180	0.67
181	0.67
182	0.61
183	0.71
184	0.61
185	0.68
186	0.63
187	0.63
188	0.62
189	0.58
190	0.55
191	0.66
192	0.78
193	0.61
194	0.65
195	0.71
196	0.68
197	0.59
198	0.64
199	0.6
200	0.54
201	0.61
202	0.66
203	0.55
204	0.64
205	0.62
206	0.63
207	0.64
208	0.55
209	0.62
210	0.6
211	0.64
212	0.63
213	0.66
214	0.64
215	0.62
216	0.66
217	0.61
218	0.6
219	0.66
220	0.59
221	0.67
222	0.65
223	0.62
224	0.63
225	0.63
226	0.65
227	0.62
228	0.65
229	0.66
230	0.6
231	0.61
232	0.71
233	0.61
234	0.81
235	0.62
236	0.61
237	0.58
238	0.57
239	0.58
240	0.56
241	0.61
242	0.62
243	0.54
244	0.62
245	0.57
246	0.67
247	0.62
248	0.64
249	0.6
250	0.64
251	0.58
252	0.59
253	0.64
254	0.65
255	0.62
256	0.58
257	0.73
258	0.63
259	0.8
260	0.63
261	0.68
262	0.54
263	0.58
264	0.56
265	0.58
266	0.65
267	0.56
268	0.54
269	0.63
270	0.5
271	0.51
272	0.6
273	0.6
274	0.58
275	0.63
276	0.57
277	0.65
278	0.58
279	0.61
280	0.73
281	0.58
282	0.6
283	0.59
284	0.68
285	0.54
286	0.67
287	0.64
288	0.65
289	0.52
290	0.56
291	0.63
292	0.54
293	0.53
294	0.56
295	0.77
296	0.64
297	0.56
298	0.56
299	0.73
300	0.61
301	0.59
302	0.58
303	0.53
304	0.64
305	0.55
306	0.61
307	0.61
308	0.65
309	0.6
310	0.71
311	0.58
312	0.51
313	0.58
314	0.56
315	0.52
316	0.55
317	0.54
318	0.62
319	0.65
320	0.57
321	0.56
322	0.57
323	0.67
324	0.57
325	0.6
326	0.64
327	0.61
328	0.68
329	0.69
330	0.64
331	0.52
332	0.57
333	0.7
334	0.54
335	0.62
336	0.69
337	0.5
338	0.79
339	0.67
340	0.81
341	0.55
342	0.59
343	0.54
344	0.81
345	0.64
346	0.59
347	0.5
348	0.77
349	0.71
350	0.59
351	0.59
352	0.68
353	0.54
354	0.7
355	0.68
356	0.57
357	0.56
358	0.73
359	0.58
360	0.69
361	0.58
362	0.51
363	0.6
364	0.6
365	0.55
366	0.54
367	0.69
368	0.73
369	0.69
370	0.63
371	0.79
372	0.69
373	0.57
374	0.52
375	0.56
376	0.5
377	0.54

## Sheet: Fig. 2b
Raw data						Distribution data
Mock compund number	% inhibition					% inhibition Bin Center	number of values
1	-0.7					-168	1
2	-12.9					-166	0
3	0.3					-164	0
4	-9.9					-162	0
5	0.3					-160	0
6	3.1					-158	0
7	-8.7					-156	0
8	9.7					-154	0
9	-26					-152	0
10	-3.9					-150	0
11	-3.3					-148	0
12	-13					-146	0
13	-4.6					-144	0
14	-6.8					-142	1
15	78					-140	0
16	-10.3					-138	1
17	-12.2					-136	0
18	-4.5					-134	0
19	-5.5					-132	0
20	9.3					-130	1
21	9.7					-128	2
22	-5.3					-126	1
23	-2					-124	2
24	-15.1					-122	0
25	-23.5					-120	3
26	4.7					-118	1
27	-3.9					-116	1
28	5					-114	1
29	0.9					-112	4
30	-1.7					-110	5
31	2.9					-108	11
32	-9.4					-106	7
33	1.1					-104	7
34	2.1					-102	14
35	9					-100	12
36	0.3					-98	13
37	-12.2					-96	8
38	-9.1					-94	16
39	24.3					-92	10
40	1.1					-90	20
41	0.7					-88	24
42	19.8					-86	34
43	-4.1					-84	21
44	-0.1					-82	24
45	-2.3					-80	27
46	-54					-78	46
47	13.2					-76	36
48	-16.9					-74	31
49	-6.2					-72	38
50	-12.8					-70	46
51	-7.2					-68	60
52	10.3					-66	51
53	59.4					-64	54
54	-3.2					-62	64
55	0.2					-60	54
56	-17.6					-58	54
57	-7.5					-56	66
58	-5.3					-54	80
59	-17.2					-52	70
60	17.6					-50	68
61	4.8					-48	71
62	78.1					-46	73
63	-8.5					-44	85
64	-4.2					-42	94
65	-4.6					-40	83
66	-42.9					-38	117
67	-9					-36	128
68	-10.5					-34	135
69	-0.1					-32	143
70	-3.6					-30	171
71	-21					-28	219
72	22.1					-26	257
73	22.1					-24	308
74	-10					-22	472
75	-11.1					-20	651
76	-15.8					-18	895
77	-3.4					-16	1290
78	31.9					-14	1942
79	-9.5					-12	2873
80	15.3					-10	4359
81	21.4					-8	6542
82	-0.2					-6	8519
83	-11.1					-4	10912
84	-5.9					-2	12469
85	-46.7					0	12592
86	-5.4					2	11885
87	0.3					4	10190
88	10					6	7895
89	-10.4					8	6050
90	3.2					10	4401
91	-8.2					12	3176
92	0.3					14	2205
93	1.9					16	1574
94	0.6					18	1088
95	-26.4					20	728
96	-14					22	495
97	-9.7					24	361
98	-0.5					26	234
99	-1.8					28	202
100	-5.4					30	162
101	47.7					32	118
102	1.2					34	133
103	-3.4					36	109
104	3.6					38	91
105	20.8					40	101
106	0.2					42	75
107	8.1					44	68
108	0.4					46	70
109	1.1					48	67
110	-11.1					50	55
111	-4.3					52	44
112	-5.2					54	45
113	5.9					56	66
114	-2.5					58	62
115	-2.3					60	37
116	15.5					62	50
117	0.2					64	47
118	-15.2					66	29
119	-21.4					68	40
120	6.5					70	35
121	-5					72	38
122	-2.2					74	52
123	-0.9					76	59
124	1.8					78	47
125	4.8					80	37
126	-1.8					82	42
127	-2.2					84	45
128	-8.3					86	29
129	5.3					88	36
130	15.3					90	27
131	4.8					92	36
132	46					94	27
133	-30.3					96	25
134	-1.5					98	18
135	-13.7					100	16
136	15.3					102	15
137	8.1					104	9
138	-7.6					106	8
139	-0.5					108	7
140	3.2					110	4
141	-7.8					112	3
142	7.7					114	0
143	13.5					116	1
144	-4.9
145	-6.2
146	-6
147	-10.3
148	10.4
149	5.3
150	-10.4
151	-3.6
152	0
153	8.2
154	0.6
155	-3.2
156	0
157	2.3
158	-2.5
159	-20
160	1.1
161	3.9
162	-21.6
163	-0.2
164	8.8
165	74.2
166	3.2
167	14.2
168	-2
169	-0.2
170	0.9
171	9.3
172	-4.7
173	4.8
174	2.8
175	19.6
176	4
177	1.6
178	-76.1
179	-42.5
180	0.7
181	-3.4
182	6.4
183	16.4
184	4.6
185	18.7
186	9.1
187	-3.7
188	14.5
189	-3.2
190	5.7
191	6.6
192	5.5
193	9.8
194	-6.3
195	-0.9
196	2.7
197	2.7
198	42.8
199	7.2
200	5.8
201	-9.6
202	0
203	7.6
204	13.7
205	-3.5
206	14.1
207	-4.5
208	-13
209	3.2
210	3.6
211	9.7
212	-1.8
213	0.1
214	-4.2
215	1.5
216	3.4
217	-4
218	9.8
219	25.1
220	2.3
221	-3.7
222	0.6
223	-6.1
224	-32.8
225	2.9
226	-0.7
227	2.4
228	-9.9
229	4.9
230	20.7
231	-105.9
232	41.9
233	-6.9
234	-21.5
235	-10.9
236	-0.2
237	16.3
238	-5
239	-5.8
240	-22.7
241	1.8
242	-8
243	-54.9
244	1.8
245	-1.2
246	4.1
247	-6.7
248	-14
249	-4.5
250	-4.1
251	-7.9
252	-5.2
253	-109.3
254	4
255	-2.7
256	-2.6
257	6.2
258	-1.6
259	-36.4
260	-6.4
261	-1.7
262	-6.5
263	-0.7
264	1.7
265	-5.7
266	-12.1
267	-11.1
268	-11.8
269	2.8
270	2.1
271	-9.4
272	-12.2
273	-9.7
274	-4.5
275	-4.5
276	-4.5
277	-0.4
278	-5.7
279	-6.1
280	-7.9
281	-13
282	-1.5
283	-4.6
284	-1.5
285	-4.2
286	3.5
287	3.1
288	1.7
289	5.7
290	9.2
291	-22.4
292	5.2
293	2.4
294	-2.9
295	3.1
296	10.1
297	-5.2
298	2
299	-7
300	-5.8
301	4.1
302	4.8
303	-1.1
304	4.5
305	-4.4
306	0.2
307	8.8
308	8.6
309	11
310	12.7
311	3.1
312	2.5
313	-5.9
314	-1.7
315	-1.1
316	6.6
317	3.8
318	4.8
319	14
320	-31.1
321	18.9
322	-10.3
323	-2.2
324	5.6
325	-0.3
326	-4.8
327	-14.8
328	-8.2
329	-3.5
330	14.7
331	4.1
332	9.5
333	-12.6
334	16.6
335	-6.3
336	-7.4
337	-1.3
338	-0.7
339	-1
340	-30.2
341	-3
342	-18.3
343	2.9
344	1.7
345	2
346	-0.1
347	1
348	-5.1
349	-7.1
350	-5.9
351	-4.2
352	4.9
353	2.6
354	-13.7
355	-1.3
356	5.7
357	9.2
358	9.4
359	2.8
360	5.7
361	0.6
362	-0.2
363	-2.4
364	7.4
365	16.4
366	-4.2
367	-9.8
368	2.9
369	5
370	-76.3
371	-2.2
372	-9.5
373	-7
374	8.5
375	7.8
376	-0.2
377	-2
378	13.5
379	4.3
380	9.5
381	3.2
382	-20.9
383	1.4
384	-3.7
385	-9.3
386	7.8
387	-8.1
388	-128.8
389	10.4
390	-9.7
391	10.7
392	4
393	7.7
394	24.8
395	-3.3
396	-1.7
397	6.5
398	8.9
399	-10.8
400	1.8
401	20.7
402	-3.6
403	-7.7
404	-6.6
405	2.7
406	-1.1
407	0.8
408	-5.5
409	1.2
410	5.7
411	-48.8
412	28.1
413	5.4
414	6.6
415	57.5
416	-1.5
417	-3
418	-9.2
419	10.5
420	12
421	13.4
422	-4.4
423	-7.5
424	-4.3
425	6.3
426	-9.3
427	-5.6
428	-3
429	9.1
430	8.1
431	109
432	-4.7
433	22.5
434	3.2
435	-0.1
436	3.1
437	8.6
438	-7.5
439	-5.4
440	-4
441	3.1
442	38.3
443	5.4
444	-2.5
445	0.1
446	3.6
447	-31.2
448	0
449	-2.2
450	-18.5
451	2.9
452	-3.3
453	-5.3
454	6.1
455	-31.7
456	-1.6
457	-2.8
458	-7.5
459	-3.4
460	-3.7
461	-48.5
462	9.9
463	8.5
464	-1.1
465	3.9
466	-6.3
467	0
468	-3.5
469	-0.5
470	-0.5
471	-1.1
472	7.5
473	3.9
474	8.4
475	-4.2
476	-3.6
477	0.1
478	-2.4
479	-1.2
480	5.9
481	2.2
482	0.7
483	-7.1
484	6.7
485	7.9
486	-85.7
487	6.4
488	11.3
489	8.7
490	10.2
491	5.2
492	-1.6
493	-2.6
494	11
495	6.8
496	-2.4
497	-0.7
498	-4.5
499	2.1
500	2
501	3.8
502	-0.4
503	-1.4
504	-2.8
505	-2.9
506	-13.7
507	-1.8
508	6
509	3.3
510	0.8
511	-7.8
512	-1.2
513	2.3
514	-10.2
515	-7
516	-4.8
517	-8.1
518	-3.8
519	-13
520	-4.4
521	6
522	-15.6
523	-6.8
524	15.6
525	0.4
526	-42
527	-27.7
528	79.2
529	-7.3
530	-5.2
531	-8.8
532	-0.5
533	1.8
534	1.5
535	1.5
536	-50.5
537	-3.1
538	-0.2
539	-8.4
540	3.4
541	4.8
542	0
543	-13.4
544	-3
545	-2.8
546	-2.3
547	1.2
548	-8.2
549	-1.2
550	5.3
551	64.6
552	-3.8
553	-2.3
554	-1.1
555	-9.2
556	-3.7
557	0.8
558	-1.2
559	3.1
560	95.1
561	7.7
562	-6.1
563	-8.8
564	-2.5
565	-12.2
566	-1.7
567	-2.1
568	-3.2
569	-6.7
570	1.1
571	-2.5
572	-9.6
573	-54.2
574	-11
575	-15.1
576	6.2
577	2.3
578	9.6
579	-16.6
580	-8.3
581	-4.2
582	4.2
583	73
584	-2.2
585	-5.6
586	-1.3
587	-13.8
588	-16.4
589	-15.5
590	3.5
591	-9.4
592	-5.4
593	7.4
594	-2.3
595	-14
596	-2.2
597	27
598	3.4
599	-1
600	-69.6
601	-13.5
602	5.6
603	13.7
604	-5.7
605	-108.2
606	-10.6
607	-5.1
608	-11.4
609	-16.7
610	-1.4
611	-4.7
612	6.2
613	-1.5
614	1.6
615	5.4
616	-0.6
617	0.7
618	-10.3
619	-1.4
620	9.9
621	2.9
622	-0.7
623	8.3
624	3.7
625	1.6
626	-1.4
627	0.3
628	7.2
629	13.4
630	0.8
631	6.5
632	-3.5
633	-1.1
634	-6.7
635	-1.2
636	1.8
637	12.2
638	8.3
639	7.6
640	-5.6
641	3.4
642	-4.5
643	1
644	10.4
645	2.8
646	5
647	16.7
648	2.9
649	8.8
650	39.3
651	-2
652	3.8
653	7
654	6.3
655	7.5
656	-7.3
657	7.3
658	12.9
659	10
660	7.7
661	-5.6
662	4.3
663	9.2
664	12.4
665	11
666	5.7
667	1.3
668	44.6
669	-2.1
670	4.5
671	7.5
672	11.6
673	-2.8
674	-40.8
675	-9.4
676	11.2
677	-8.2
678	6.3
679	1.5
680	1.9
681	1.8
682	-4.7
683	4.3
684	-0.8
685	-6.3
686	-1.9
687	-2.1
688	11.7
689	-6.7
690	1.1
691	17.2
692	17.2
693	20.5
694	6.9
695	1.3
696	-2.9
697	-5.2
698	-3.7
699	-4.4
700	-4.5
701	-0.8
702	-8
703	6.2
704	-6.6
705	12.3
706	15.8
707	9.3
708	-3.9
709	2.2
710	-2.7
711	-2.3
712	-2.6
713	0
714	2.8
715	-1.6
716	1.4
717	-6.6
718	20.7
719	3.9
720	-39.6
721	2.9
722	-13.7
723	-20.1
724	6.2
725	2
726	4
727	10.5
728	15.5
729	7.8
730	5.5
731	41.8
732	-3
733	-81.7
734	-1.3
735	15.1
736	7.8
737	6.1
738	8
739	-5.6
740	-6.3
741	-1.2
742	-3.5
743	0.8
744	5.5
745	12.1
746	-7.1
747	5.1
748	-9.5
749	4.3
750	5.5
751	-0.7
752	-1.4
753	6.8
754	-1.3
755	7.5
756	3.4
757	5.8
758	4.5
759	-8.7
760	-8.8
761	15.6
762	-2.6
763	7.8
764	18.1
765	2.5
766	13.1
767	-7.3
768	-2
769	-6.6
770	1.3
771	14.4
772	19.7
773	5.1
774	11.9
775	3.9
776	9.6
777	30.7
778	-20
779	9.2
780	6.6
781	6.9
782	-1.1
783	5.8
784	4.7
785	4.7
786	8.9
787	3.9
788	13.6
789	7.6
790	-4.6
791	6.1
792	2.3
793	10.5
794	12.1
795	11
796	-12.3
797	7.2
798	3.5
799	2.8
800	7.3
801	-2.1
802	22
803	-0.9
804	0.9
805	0.9
806	18.9
807	0.6
808	9.7
809	9.6
810	-0.5
811	0.7
812	3.4
813	-128.2
814	-5.6
815	-1.4
816	3.9
817	-2.3
818	10.6
819	-46.5
820	-1.3
821	-35.2
822	8
823	7.6
824	36.6
825	5
826	8.6
827	5.8
828	9.8
829	4.6
830	6.4
831	71.1
832	3.4
833	-25.3
834	-15.9
835	-1.3
836	4.7
837	-2.5
838	-2.1
839	4.6
840	-0.5
841	11.2
842	5.4
843	13.6
844	4.8
845	8.6
846	5.2
847	-4.2
848	-9
849	2.6
850	-0.3
851	13.2
852	4.5
853	104.2
854	-68.5
855	50.3
856	19.1
857	-101.1
858	-3.2
859	9.6
860	-21.1
861	5.3
862	0.2
863	-7.1
864	-13.4
865	-5.6
866	-13.4
867	-8.7
868	-1.4
869	0.1
870	-11.6
871	-8.3
872	8
873	22.3
874	1.4
875	1.1
876	-5.8
877	7.9
878	-98.5
879	-15.9
880	4.1
881	-7.6
882	-0.9
883	-2.4
884	-3.5
885	-8.7
886	-90.8
887	-2.5
888	-2.3
889	0.1
890	-0.6
891	-7.5
892	19
893	12.6
894	97.3
895	3.8
896	-1.8
897	-3.1
898	1.3
899	-12.9
900	10.7
901	-17.2
902	-37.6
903	1.4
904	-1.3
905	11.7
906	-21.5
907	1.4
908	-7.1
909	-3.6
910	1.1
911	9.2
912	-27.7
913	-13.9
914	1
915	-3.3
916	31.2
917	0.9
918	-4
919	-5.6
920	16.4
921	3.9
922	-13
923	0.5
924	-10.9
925	0.2
926	-4.8
927	-7.9
928	12.8
929	-36.2
930	0.6
931	-4.8
932	-4.1
933	6.7
934	10.8
935	-0.7
936	2.1
937	9.3
938	-5.5
939	23.7
940	-1.2
941	9.9
942	9.8
943	0.3
944	8.1
945	4.7
946	-3.4
947	5.8
948	2.3
949	8.8
950	-0.5
951	-4.8
952	-5.1
953	18.7
954	18.9
955	-0.4
956	-7.5
957	9
958	6.9
959	-1.9
960	1.4
961	-6.9
962	-1.2
963	-7.5
964	-5.1
965	5.9
966	0.4
967	3.5
968	-6
969	24.6
970	11.1
971	10.8
972	8.3
973	13.1
974	-34.6
975	-0.3
976	10.8
977	94.1
978	15.5
979	4.6
980	-17.4
981	-9.6
982	-0.3
983	9
984	12.2
985	-24.1
986	6
987	-1.1
988	-10
989	-2.7
990	15.4
991	14.4
992	11.7
993	112.7
994	12.4
995	10.8
996	61.2
997	5.7
998	35.6
999	17.5
1000	4.6
1001	4.4
1002	-7.9
1003	17
1004	6.7
1005	-4.6
1006	11.6
1007	13.4
1008	-0.5
1009	-5
1010	-3.7
1011	-0.4
1012	7
1013	11.1
1014	8.6
1015	11
1016	12.6
1017	-6.4
1018	5.9
1019	5.3
1020	11
1021	2.1
1022	18.7
1023	-19.2
1024	-1.5
1025	61.6
1026	-2.6
1027	0.8
1028	0.1
1029	8
1030	0.1
1031	7
1032	0.4
1033	6.9
1034	14
1035	1.6
1036	3.6
1037	6.2
1038	13.3
1039	5.1
1040	1.5
1041	4.3
1042	2.2
1043	2.3
1044	3.6
1045	6.9
1046	6.9
1047	10.7
1048	5.9
1049	-1.3
1050	24.9
1051	18.9
1052	1.4
1053	2.3
1054	8.3
1055	94.9
1056	6.7
1057	10.5
1058	-2.9
1059	-1
1060	3.4
1061	-19.1
1062	13.5
1063	-2.4
1064	-9.9
1065	3
1066	0.2
1067	16
1068	18.5
1069	-6
1070	2.9
1071	19.8
1072	14.8
1073	-1.2
1074	-2
1075	9.6
1076	17.6
1077	-21.8
1078	-1.5
1079	-5.8
1080	4.8
1081	-2.3
1082	97.7
1083	15.7
1084	5.3
1085	1.8
1086	-0.3
1087	-0.4
1088	-4.7
1089	-87.4
1090	-4.8
1091	3.6
1092	-7
1093	19.6
1094	0.1
1095	-2.8
1096	-5.7
1097	-5.2
1098	1.8
1099	-5.7
1100	8.8
1101	0.2
1102	5.5
1103	-5.4
1104	-29
1105	-3.9
1106	8.3
1107	-4.2
1108	-2.4
1109	-3.5
1110	6.3
1111	8.4
1112	34.6
1113	-13.7
1114	-2.5
1115	-0.2
1116	-73
1117	-4.9
1118	63.5
1119	13.3
1120	12
1121	0.5
1122	8.4
1123	0
1124	-4.6
1125	-4.4
1126	-1.2
1127	-8.4
1128	9.6
1129	-11.8
1130	3.6
1131	4.1
1132	-1.9
1133	-17.1
1134	-12
1135	10.6
1136	-8.1
1137	-1.1
1138	106.9
1139	9.2
1140	-7.7
1141	-4.8
1142	-0.2
1143	-8.7
1144	-1.4
1145	-8.1
1146	12
1147	-7.5
1148	-8.2
1149	-3.9
1150	9.1
1151	-6.7
1152	4.3
1153	3.2
1154	0.9
1155	8
1156	3.4
1157	4.6
1158	7.7
1159	5.1
1160	0.8
1161	5.8
1162	78.5
1163	-7.8
1164	2
1165	-10.4
1166	-17.8
1167	4.1
1168	18.2
1169	2.2
1170	-1
1171	5.2
1172	5.8
1173	4.8
1174	-12.7
1175	-7.1
1176	-9.4
1177	-0.1
1178	-25.4
1179	-4
1180	0.1
1181	1.9
1182	5.5
1183	33
1184	15.5
1185	2.1
1186	3.4
1187	1.2
1188	-29.3
1189	6.4
1190	7.8
1191	1.8
1192	3.4
1193	-10.8
1194	-15.8
1195	-2.7
1196	0.5
1197	-3.5
1198	4.8
1199	-6.6
1200	-4.2
1201	2
1202	7.3
1203	-0.8
1204	0.2
1205	-10.1
1206	-8.2
1207	0.6
1208	2.4
1209	3
1210	-1.5
1211	-12.4
1212	9.9
1213	1.8
1214	-9.2
1215	-0.4
1216	-0.1
1217	5.7
1218	-8.4
1219	1.6
1220	8.6
1221	2.5
1222	3.7
1223	4.5
1224	4.9
1225	1.3
1226	6.4
1227	7.1
1228	1.2
1229	-1.1
1230	-6.7
1231	-4.6
1232	3.4
1233	19.7
1234	5.7
1235	2
1236	-9
1237	3.4
1238	8.8
1239	11.5
1240	-5.1
1241	-5.3
1242	-2.8
1243	1.2
1244	-1.6
1245	-3.6
1246	9.6
1247	3.7
1248	5.1
1249	5.3
1250	6.7
1251	9.8
1252	-2.7
1253	-0.6
1254	3.3
1255	4.9
1256	1.7
1257	7
1258	15.1
1259	18.5
1260	26.2
1261	10.5
1262	13.7
1263	12.5
1264	9.9
1265	12.6
1266	10.8
1267	14.8
1268	14.4
1269	1.1
1270	9.6
1271	-29.6
1272	21
1273	27.4
1274	7.6
1275	14.9
1276	13.2
1277	23.8
1278	25
1279	38.4
1280	24.9
1281	15.6
1282	5.1
1283	13.4
1284	-2.3
1285	-7.8
1286	-4.1
1287	-9.9
1288	8.3
1289	7.7
1290	4.7
1291	4
1292	1
1293	-5
1294	-1.1
1295	-4.2
1296	-1.9
1297	2.1
1298	-2.6
1299	-3.3
1300	-11.6
1301	-4.2
1302	-13.4
1303	-15.4
1304	-6
1305	1.1
1306	3
1307	-10.9
1308	-5.7
1309	-7.3
1310	-13.5
1311	-20
1312	1.3
1313	-13
1314	0.5
1315	-1.3
1316	-59.4
1317	-3.4
1318	-11.2
1319	-17.6
1320	-7.2
1321	-9.3
1322	-4.5
1323	34.3
1324	-0.3
1325	-10
1326	-5
1327	-2
1328	-15.4
1329	-19.4
1330	-5.6
1331	8.2
1332	7.9
1333	-5.4
1334	4.1
1335	0.8
1336	-12.6
1337	-36.1
1338	-13.5
1339	-29.4
1340	-7.4
1341	1
1342	2
1343	6
1344	-2.2
1345	-0.9
1346	-6.1
1347	-9.4
1348	-12
1349	-15
1350	-13.1
1351	-9.7
1352	-8
1353	-29.4
1354	-8.2
1355	-8.7
1356	-16.4
1357	-9.4
1358	3.7
1359	-14.2
1360	-11.1
1361	-7.8
1362	-4.1
1363	27
1364	-2.6
1365	6.9
1366	-6.4
1367	-12.8
1368	-5.3
1369	-6.9
1370	4.1
1371	-18.3
1372	4.9
1373	-3
1374	65.4
1375	-4.9
1376	-6.9
1377	-11.4
1378	-6.9
1379	-19.8
1380	-17.1
1381	-20
1382	1
1383	-13.8
1384	-20.6
1385	-16.7
1386	-17.7
1387	-12.2
1388	-1.1
1389	-11
1390	-12.4
1391	-16.9
1392	-10.9
1393	-55.4
1394	-6.1
1395	-8.4
1396	2.2
1397	-1.3
1398	-8.5
1399	-42.9
1400	33.8
1401	-11.2
1402	-14.3
1403	-9.7
1404	-14.5
1405	-13.2
1406	-16.7
1407	-1.3
1408	-6.8
1409	-13.5
1410	-10
1411	3.4
1412	-4.2
1413	-1.1
1414	9.4
1415	-2.5
1416	-2.3
1417	-3.2
1418	5.1
1419	5.7
1420	-1.4
1421	10.8
1422	8.7
1423	65.9
1424	1.5
1425	1.1
1426	9.2
1427	9.4
1428	5.7
1429	1.4
1430	1.8
1431	-27.4
1432	4.8
1433	7.5
1434	10.8
1435	0.6
1436	-1.6
1437	-1.9
1438	4.1
1439	-0.1
1440	3.7
1441	5.7
1442	1.2
1443	2.2
1444	0.8
1445	0.1
1446	-4.8
1447	1.7
1448	-1.7
1449	14.4
1450	-1.1
1451	0.6
1452	1.9
1453	-0.2
1454	-4.2
1455	-1.6
1456	-3
1457	-0.8
1458	5.3
1459	3.4
1460	8
1461	-2.8
1462	3.9
1463	-4.9
1464	-3.3
1465	10.1
1466	0.5
1467	-0.6
1468	2.5
1469	-5
1470	1.8
1471	28.1
1472	-1.7
1473	3.4
1474	0.1
1475	-15.4
1476	1.6
1477	-0.1
1478	4.4
1479	1.9
1480	-8.2
1481	0.6
1482	5
1483	5.4
1484	-7.5
1485	-5.6
1486	37.2
1487	17
1488	5.6
1489	15.6
1490	-2.6
1491	-7.2
1492	-13.7
1493	5.6
1494	-15.2
1495	-4.2
1496	-0.8
1497	25.5
1498	-2.3
1499	10.8
1500	-23.6
1501	-4.7
1502	-2.9
1503	-4
1504	-8.1
1505	7.7
1506	5.9
1507	-4.3
1508	3.4
1509	-1.9
1510	-4.1
1511	-3.7
1512	-6
1513	1.5
1514	14.4
1515	2.5
1516	7.4
1517	4.6
1518	2.7
1519	5.3
1520	12.3
1521	0.8
1522	-34.9
1523	11.4
1524	5.5
1525	15.2
1526	11.8
1527	4.9
1528	4
1529	-3.4
1530	37.7
1531	4.1
1532	-1.6
1533	0.8
1534	7.8
1535	6.3
1536	2.4
1537	45.9
1538	-4.5
1539	5.8
1540	0.3
1541	3.1
1542	-1.7
1543	-8.3
1544	1.7
1545	-5.6
1546	2.3
1547	-32.6
1548	1.7
1549	8.1
1550	-1
1551	0.4
1552	-1.4
1553	3.2
1554	-2.1
1555	-13.6
1556	-2.5
1557	-3.3
1558	-4
1559	0.9
1560	-13.9
1561	1.8
1562	-4.8
1563	6.1
1564	-9.8
1565	7.2
1566	11.2
1567	5.1
1568	1.8
1569	6.4
1570	-4.5
1571	2.3
1572	2.9
1573	10.1
1574	7.1
1575	-95.7
1576	-1.3
1577	2.4
1578	17.6
1579	7.5
1580	3.6
1581	-0.7
1582	0.5
1583	-1.9
1584	4.7
1585	-12.3
1586	21.1
1587	-3.6
1588	-47
1589	4.4
1590	6.3
1591	4.7
1592	4.1
1593	-0.4
1594	2.2
1595	-10.5
1596	4.2
1597	3.5
1598	0.4
1599	2.3
1600	0.7
1601	2.5
1602	4.6
1603	10.1
1604	0.3
1605	-0.9
1606	7.1
1607	-60.6
1608	-2
1609	7.9
1610	27.5
1611	4.1
1612	-2.9
1613	8.5
1614	13.9
1615	3.1
1616	-3.6
1617	8.5
1618	11.8
1619	9.7
1620	58.7
1621	6.5
1622	11.5
1623	-42.9
1624	0.7
1625	36.2
1626	-2.8
1627	9.6
1628	4.5
1629	10
1630	8.3
1631	17
1632	16.6
1633	1.1
1634	6.2
1635	15.4
1636	8.7
1637	12.7
1638	2.3
1639	-16.1
1640	4.7
1641	4.8
1642	-0.9
1643	1.9
1644	-5
1645	11.3
1646	13.3
1647	2.4
1648	0.3
1649	8.1
1650	6.6
1651	-11.8
1652	1.8
1653	10.4
1654	6.2
1655	4.4
1656	6.4
1657	16.8
1658	6.4
1659	0.2
1660	1.5
1661	6.3
1662	-4.4
1663	2.2
1664	1.1
1665	3.2
1666	8.4
1667	9.4
1668	-68.9
1669	1.1
1670	2.5
1671	-4.8
1672	-4.3
1673	-5.6
1674	-2.8
1675	-14.5
1676	2.2
1677	-10
1678	14.3
1679	-17.4
1680	-10.5
1681	-16.7
1682	-2.3
1683	-7.6
1684	1.1
1685	-22.5
1686	-11.6
1687	4.8
1688	-26.1
1689	-9.1
1690	-1.9
1691	3.2
1692	-11.4
1693	0.2
1694	-6.1
1695	-11.3
1696	-2.9
1697	-6
1698	-4.3
1699	-10.1
1700	-0.7
1701	-7.3
1702	0.6
1703	-8.3
1704	-7.3
1705	-16.3
1706	-8
1707	-11.2
1708	-21.4
1709	-3.7
1710	-2.2
1711	-2.6
1712	-0.5
1713	5
1714	-0.3
1715	2.6
1716	0.6
1717	-2.7
1718	6.1
1719	9.2
1720	2.6
1721	-2.9
1722	3.3
1723	-3.2
1724	-3.6
1725	-0.5
1726	-8.4
1727	6.4
1728	0.3
1729	5.3
1730	1.9
1731	5.7
1732	1.7
1733	-0.4
1734	-6.9
1735	14.5
1736	0.8
1737	1.8
1738	53.8
1739	8.5
1740	-3.8
1741	-4.6
1742	-9.3
1743	-0.1
1744	-9.3
1745	-3.6
1746	2.1
1747	0.7
1748	7.2
1749	-1
1750	4.7
1751	-4
1752	-3.9
1753	-2.4
1754	-7.4
1755	-2.7
1756	7.4
1757	2.9
1758	-1.3
1759	-2.2
1760	0
1761	-8.9
1762	-8.5
1763	3.4
1764	14.5
1765	-5.5
1766	-3.9
1767	-6
1768	-9.3
1769	7.3
1770	3.1
1771	18.7
1772	-7.3
1773	4.6
1774	-6
1775	-1.6
1776	13.6
1777	5.8
1778	-4.1
1779	-12.1
1780	2.3
1781	-1.6
1782	-4
1783	-8.1
1784	5.1
1785	-3.8
1786	3.7
1787	-1.7
1788	-2.1
1789	16.8
1790	18.2
1791	7.9
1792	4.2
1793	0.7
1794	-1.2
1795	-8.7
1796	-3.6
1797	23.3
1798	12.6
1799	8.9
1800	-2.5
1801	-1.8
1802	-5.9
1803	-8.1
1804	23.2
1805	-3.3
1806	-1.9
1807	-4.1
1808	3.4
1809	9.2
1810	2
1811	16.2
1812	18.3
1813	12.4
1814	-0.6
1815	-3.3
1816	11.8
1817	42.4
1818	8.9
1819	-15.1
1820	27.3
1821	-67.3
1822	-15.9
1823	20.4
1824	1.7
1825	11.1
1826	4.9
1827	0.5
1828	8.9
1829	3.6
1830	-15.5
1831	-4.1
1832	-6.5
1833	1.1
1834	-4.3
1835	9.8
1836	13.2
1837	6.4
1838	-5.2
1839	-2.1
1840	2.8
1841	7.2
1842	-1.1
1843	-1.5
1844	11.9
1845	12.7
1846	-0.7
1847	-9.9
1848	-2.2
1849	2.1
1850	3.5
1851	6.4
1852	-18.9
1853	8.1
1854	2.4
1855	7.7
1856	4.8
1857	22.3
1858	10
1859	8.6
1860	10.1
1861	8
1862	11
1863	-2.1
1864	6.1
1865	0.1
1866	-3.9
1867	-3.2
1868	-0.8
1869	-8.8
1870	5.7
1871	9.1
1872	9
1873	6.6
1874	7.8
1875	8.2
1876	-8.6
1877	2.2
1878	-2.3
1879	-51.4
1880	-3.7
1881	2.3
1882	1.6
1883	-6.1
1884	0
1885	25.9
1886	0.4
1887	2.4
1888	-13.9
1889	5
1890	3.5
1891	3.7
1892	4.6
1893	-0.7
1894	-3.9
1895	-4.4
1896	-8.8
1897	16.8
1898	0
1899	-65.5
1900	-5.4
1901	-4.8
1902	-22.8
1903	4.2
1904	4.7
1905	10.6
1906	8.6
1907	4.9
1908	-3.8
1909	8
1910	-28.3
1911	3
1912	-4.9
1913	-3.9
1914	5.4
1915	-2.5
1916	-2.4
1917	4.1
1918	-2.1
1919	2.2
1920	6.2
1921	4.5
1922	-1
1923	-18.2
1924	0.6
1925	5.4
1926	-0.7
1927	1.2
1928	-6.8
1929	2.2
1930	10
1931	-2.6
1932	-1.1
1933	75.4
1934	-0.4
1935	10.5
1936	-62.8
1937	-5.2
1938	1.3
1939	-2.8
1940	-6.3
1941	-1.8
1942	6.2
1943	-54.4
1944	1.2
1945	-1
1946	-9.7
1947	-4.3
1948	13.7
1949	-8.8
1950	-7.1
1951	7.7
1952	11.5
1953	-4.7
1954	-7.5
1955	19.1
1956	0.4
1957	3.1
1958	-22.1
1959	27.6
1960	12.5
1961	6.1
1962	-3.5
1963	-4.8
1964	-7.8
1965	0.5
1966	7.2
1967	-11.5
1968	-1.7
1969	-2.1
1970	1.8
1971	0.6
1972	1.4
1973	0.5
1974	0.8
1975	12.7
1976	-3.5
1977	60.2
1978	-1
1979	-18.4
1980	6.2
1981	3.4
1982	14.7
1983	-0.1
1984	-6.3
1985	-0.5
1986	-2.8
1987	-36
1988	0.2
1989	-6.9
1990	-4.2
1991	14.4
1992	-3.6
1993	7.3
1994	1.7
1995	-8.6
1996	-19.3
1997	-0.7
1998	5
[truncated: 117,061 more rows]

## Sheet: Fig. 3a
HeLa		PfLuc (3D7 elo1-pfs16)							* blank cells means data not available for that specific "selected" or "not selected" molecule
10 µM		20 µM		4 µM		0.8 µM
Selected	Not selected	Selected	Not selected	Selected	Not selected	Selected	Not selected
7	2.4	100	99	101	99	100	98
46	34.6	68	81	72	91	60	75
16	20	91	97	94	97	75	54
42	25.4	100	87	100	44	95	4
1	29.4	101	101	84	18	94	14
5	56.2	101	75	93	41	79	30
5	26.8	88	85	90	28	68	28
2	27	99	58	101	51	99	37
16	33.7	90	84	83	43	72	11
7	20.7	95	101	90	12	88	4
5	33.4	81	89	72	38	65	16
15	51	92	67	82	59	65	6
3	43.5	101	66	98	59	87	8
6	37.4	99	93	95	38	85	10
25	33.2	79	83	76	40	63	14
25	17.1	98	102	90	28	73	19
6	46.1	94	67	94	48	91	29
15	36.5	93	78	77	43	67	17
9	62.6	98		75	46	58	30
17	27.2	80	80	70	34	61	23
9	47.5	94	56	86	57	73	36
8	14.1	99	100	100	27	92	11
6	43.4	100	80	97	46	86	-4
20	17.7	88	91	84	37	86	6
8	42.4	101	79	97	38	75	15
4	41.5	98	58	94	57	73	24
37	35.8	100	77	96	36	88	19
43	41.8		100		27	62	17
14.1	71.5	85	99	74	28	67	16
16.3	52.8	94	100	88	23	77	14
2.4	33	97	92	95	33	88	13
1.1	35.2	83	91	77	34	70	6
10.7	26.5	96	88	91	34	81	13
5.4	17.3	100	99	97	29	81	24
7.8	26.6	93	98	98	27	75	12
13	30.6	94	68	82	44	76	22
3.4	10.3	98	98	95	26	68	17
4	31.7	98	100	94	23	79	26
15.9	12.7	84	63	61	43	64	34
2.1	42.4	97	93	97	30	83	7
2.7	46.3	101	79	84	35	79	23
33.5	50.6	98	74	87	-20	56	4
0.5	19.1	98	87	94	29	62	21
5.3	44.3	103	71	95	38	62	24
10.9	26	97	86	84	33	75	8
14.4	67.2	85	99	84	17	71	22
27.1	73.9	86	81	72	30	67	24
19.9	15.3	74	91	74	29	59	14
4.3	59.5	95	97	95	22	86	15
14	46.8	83	71	83	34	73	28
0.4	43.3	103	60	99	45	81	36
4.4	67.9	100	85	96	32	88	9
2.4	34.2	101	65	75	48	62	20
12	26.1	100	99	100	12	81	-5
42.6	46.6	81	83	77	30	73	17
34.2	38.4	86	75	63	35	60	15
25.2	37	85	77	84	36	77	13
38.7	43.4	80	66	76	40	65	29
1.8	38.8	101	95	88	22	75	14
11.4	16.9	99	56	79	43	68	48
12.4	38.2	95	82	83	31	57	10
7.6	41.8	90	85	82	27	59	16
30.1	37.3	84	61	76	48	53	22
12.1	49.1	102	76	100	28	92	27
3.7	43.7	97	65	97	48	83	7
1.1	35.1	103	72	88	34	63	19
5.6	40.6	99	71	91	33	75	25
46.9	29.5	86	96	87	16	58	23
13.5	55.5	86	81	82	23	73	17
5.3	42	98	87	88	25	62	14
36.3	27.7	88	83	69	29	61	5
3	34.2	101	90	98	23	84	-4
7.6	26.6	94	91	91	21	73	17
6	44.5	95	88	86	24	83	7
31	28.1	92	90	86	22	69	19
2.7	84.3	97	74	95	31	78	17
18.3	40	95	63	75	42	49	25
23.9	9.2	32	75	48	35	45	6
17.6	28.8	97	90	86	21	86	4
39.7	79.3	76	77	85	25	82	19
11.8	27.5	94	83	91	28	65	-12
13	39.3	92	64	81	50	73	-7
0.5	48.7	101	71	97	35	72	18
15.4	40.8	97	89	71	21	35	10
6.9	41.8	100	96	99	12	79	13
5	40.5	98	66	71	37	71	26
20.3	36.3	81	58	76	46	69	29
10.8	44.3	97	81	91	27	77	4
0.5	33.4	97	68	99	37	83	18
2.4	43.3	98	64	98	47	84	7
10.8	35.8	94	89	63	19	44	9
13.7	35.6	86	76	79	23	60	26
1.8	56.1	102	82	98	24	92	12
25.2	37.9	99	79	83	24	74	17
28.9	31.7	80	90	69	17	49	-2
8.2	39.7	94	68	87	36	65	19
20.1	28.8	73	80	72	24	61	15
15.1	38.7	100	69	73	34	61	16
16.1	44.7		81	81	24	66	9
1.5	58	101	85	99	20	92	16
27.2	33	93	90	81	16	67	-8
1.8	47.7	101	90	94	15	81	14
0.2	38.6	101	73	97	28	67	15
4	39.3	99	57	99	48	85	21
1.8	48.6	86	80	71	23	53	12
17.1	23	94	57	88	53	50	3
14.4	41.9	97	74	79	31	58	-4
8.6	42.7	79	67	85	34	61	19
15.3	36.5	97	90	88	13	72	6
4	45	94	88	88	16	71	4
6.9	30.2	98	81	84	21	65	13
17.3	85.1	73	76		22	53	22
17.8	53	77	91	75	12	62	10
18.9	41.5	90	71	73	28	62	19
23.4	60.8	78	75	74	20	67	30
15.1	29.8	98	88	94	14	62	10
2.7	67.5	95	75	76	25	54	16
18.2	21.7	100	76	97	27	75	2
8.9	40	88	58	88	41	61	33
20.5	46.7	80	72	73	29	71	8
43.2	31.2	88	79	78	20	54	15
39.3	47.6	90	69	88	30	72	15
7.6	50.5	101	64	83	35	36	22
23.1	48.1	91	61	82	40	68	24
28.1	50.3	81	57	86	44	79	24
38.8	52.8	100	64	89	34	49	31
14.4	58.8	99	71	81	27	76	10
15.9	47	87	62	80	37	65	19
21.4	56.1	93	64	78	36	41	14
9.9	34.8	97	86	87	12	69	14
16.5	47.6	88	77	79	17	52	22
28.1	59.9	76	68	82	26	56	24
1.8	76.3	101	75	88	19	62	18
23.4	47.3	98	63	81	35	65	19
8.6	41.9	100	74	97	26	55	-11
11.1	41.2	101	66	74	29	69	23
2.1	56.1	98	63	91	33	71	26
53.7	8.2	79	81	83	16	75
6.6	39.3	102	70	91	28	63	-1
3.4	73.3	100	77	93	19	61	15
4.6	61.8	97	69	88	28	67	3
16.6	45.2	92	65	82	33	77	15
13.9	47.3	91	59	80	42	61	18
4.1	26.4	102	81	90	14	67	7
40.7	50.4	80	53	78	47	69	36
30.9	53.2	86	73	85	21	73	8
5	50.3	98	85	88	10	52	2
42.7	50.1	79	65	76	30	69	16
14.4	43.5	95	71	92	24	54	3
18.5	63.8	92	75	91	18	60	5
19.5	24.8	84	73	71	22	62	-8
15.4	76	96	85	81	8	58	14
36.4	23.3	79	84	71	8	70	14
10.1	23	92	81	86	12	59	-4
14.4	26.5	96	76	92	20	54	-47
53	58.1	84	86	73	6	46	8
31.3	43.2	81	63	69	28	71	18
1.1	58.6	99	63	90	32	46	18
10.3	45	101	61	80	39	49	12
18.2	65.6	95	63	68	33	50	23
6.9	53.9	87	63	77	28	66	21
24	24.5	77	81	73	5	55	3
10.1	39.4	97	64	91	22	60	18
24.9	111	101	10	85	37	46	23
4.6	41.9	98	63	95	24	82	14
26.5	39.3	101	63	75	25	55	6
10.8	75.2	96	79	83	6	68	-10
43.1	38.9		71	86	12	58	1
15.5	61.7	92	56	81	43	48	15
31.1	56.2	91	75	78	6	62	18
31.4	65	89		78	49	57	38
9.8	47.9	101	64	90	19	50	0
14.8	20.5	94	63	77	20	54	11
35.7	56.3	95	58	72	41	38	17
38.2	45.7	101	49	93	46	48	16
10.1	49.3	100	60	86	23	47	10
0.2	36.3	99	56	87	32	30	9
2.3	56.6	99	60	99	16	64	9
2.1	41.7	102	64	85	9	56	-4
14.3	48.1	94	54	75	29	65	13
22.7	21	91	57	79	24	58
5.4	41.2	97	45	79	43	51	38
16.9	52.8	99	36	94	60	41	20
1.7	53.4	98	53	98		54	22
15.6	42.6	94	54	90	33	56	28
13	79.3	96	56	78	12	41	18
14	38.3	98	54	58	34	53	21
6	37.7	92	73	79	-2	45	11
14.7	43.4	100	49	81	40	48	22
12.5	46.5	92	47	73	39	53	19
15.6	79.7	98	71	76	-6	52	-10
18.8	93.1	90	50	71	32	46	23
12.2	25.3	91	58	87	16	64	29
62.7	52.4	93	50	70	23		-10
23.5	90.2	90	48	73	39	47	26
41.9	52.4	94	51	77	23	58	16
24.3	81	102	53	79	17	56	21
32.1	40.5	96	50	68	39	40	30
4.4	60.5	98	48	82	8	55	7
29	54.3	80	52	71	20	48	18
31.8	13	85	49	66	34	47	21
22.8	93.5	90	44	65	8	41	0
37.9	79.5	79	37	58	58	43	27
10.5	52.7	94	47	87	32	50	14
7.2	54.6	94	45	84	18	32	20
18.2	59.3	97	31	86	6	30	-9
32.4	56.5	99	40	69	21	42	17
13.4	62	102	49	96	20	45	21
3.7	74.2	92	45	70	14	51	20
9.5	36.9	101	49	94	41	45	17
6.9	81.5	94	46	83	23	48	23
14.9	93.3	99	54	59	8		20
45.2	67.2	98	43	64	55	53	20
20.7	61.6	94	42	79	16	54	24
26.9	61	70	51	76	31	57	28
30.4	60.4	61	44	52	31	53	17
26.7	42.4	80	46	70	30	53	27
29.4	66.7	87	43	82	31	35	16
40	58.6	92	42	53	14	38	18
8.4	24.3	93	16	78	-4	47
54	99.5	92	5	75	18	32	23
23.6	27.3	93		52	-9	35	-33
12.6	44.5	100	9	76	24	40	28
17.2	71.5	84	29	72	21	50	5
14.4	22.1	90	10	53		41	16
11.2	71.1	98	-9	67	10	27	-3
18.5	62.7	100		67	-5	43	-8
19.6	21.6	95	17	45	36	36	13
51.8	98.7	82	12	84	7	31	4
1.8	83.4	98	32	78	7	45	15
22.7	35.9	85	35	78	3	53	15
25.7	72.4	83	28	65	22	48	27
7.6	103.8	97	2	67	9	44	15
4.4	100.8	99	5	94	3	37	-5
9.5	82.4	100	40	73	28	24	25
7.6	43.4	96	23	86	4	41	-6
2.1	70.5	98	8	65	30	48	18
30.1	34.4	101	22	81	27	45	18
5.4	52.3	100	23	84	25	24	35
6.3	77.5	99	33	81	9	45	22
24.3	60.7	91	21	55	41	32	29
16.7	78.8	101	21	74	19	38	28
6.4	88.2	96	35	95	23	33	31
7.6	43.9	101	11	91		35	28
10.8	69.7	99	24	90	16	36	10
0.4	73.3	102	18	79	38	25	14
84.1	34.1	85	18		33		19
22.1	41.8	78	54	68	1	35	-24
0.5	72.9	102	32	99	19	26	12
30.3	99.5	84	-29	69	11	49	13
8.8	49.4	94	40	78	40	45	26
25.3	78	97	29	65	18	45	24
3.1	74.5	100	-8	82	20	35	16
45.9	57.9	98	35	88	38	35	38
21.1	90.3	78	42	69	23	51	15
10.7	94.2	101	-14	94	23	30	16
15.3	95.9	91	-2	78	14	45	14
14.6	82	96	5	95	17	28	28
9.8	96.7	97	23	68	24	48	18
48	65.5	86	8	53	-47	38
16.9	98.5	97	2	70	18	22	7
25.9	76.8	101	36	85	14	36	15
22	62.9	97	10	66	18	31	1
40.9	94.3	79	5	71	10	44	2
0.2	113.6	101	11	95	-8	27	11
31.1	1.4	89	101	64	100	30	96
18.2	2.3	97	101	69	96	30	88
48.6	80.6	77	98	73	95	47	86
4.7	1.7	100	99	77	99	35	83
24.7	2.6	92	102	68	97	47	73
27.2	10.8	73	85	57	72	42	57
17.6	6.8	83	94	69	73	47	51
11.8	22.7	101	87	93	64	25	40
28.1	3.2	89	95	58	66	53	37
30.6	2.9	87	98	75	73	33	42
17.3	16.7	100	81	64	53	29	42
15.6	10.5	94	80	58	47	54	39
1.8	21.7	103	72	88	61	27	20
23.5	21.5	75	74	57	50	42	28
57.5	25.2	77	66	71	55	41	35
24.9	24.2	94	67	74	47	33	41
25.7	10.2	91	81	83	46	18	18
18.5	9.6	97	81	84	40	30	17
13.3	10.6	97	74	79	39	27	16
23.5	27.5	75	69	53	48	48	22
0.8	1.1	100	87	89	22	26	17
24.7	44.5	77	63	84	38	25	34
27.7	7.2	93	87	74	12	23	12
22.9	36.8	91	66	58	28	32	23
38.5	17.6	89	69	66	23	29	10
20.5	19.1	101	58	78	35	27	22
20.1	14.1	85	74	62	10	49	8
22.5	24.2	81	61	69	29	40	15
9.4	20.3	99	67	94	16	18	13
83	22.4	88	60	55	18	33	8
18.9	31.2	85	54	65	23	39	16
27.2	17.1	81	66	70	18	41	21
21	59.2	92	46	71	9	32	8
9.2	20.9	101	57	75	24	30	10
69.4	102.4	71	58	72	14	49	17
31.5	40.3	86	51	58	29	43	14
25.1	51.7	95	47	66	18	36	10
15	33.7	95	42	87	24	23	28
22.7	71.5	84	42	74	18	37	25
38.4	47.5	94	49	56	17	34	33
23.2	48.5	83	38	79	21	25	30
30.5	66.3	85	40	72	13	35	15
5	81.4	99	25	79	32	22	15
16.2	76.6	94	38	60	21	44	15
28	114.7	91	6	82	-4	27	14
19.3	99.5	91	-3	67	17	33	17
24.1	93.5	80	24	62	7	46	0
1.5	46.7	103	32	94	-2	13	3
16.1	125.2	94	7	68	14	42	22
42.8	112.7	86	-2	51	9	34	19
16.8	109.7	90	-3	76	20	34	23
11.7	42	95	33	79	27	27	18
29	58.1	83	26	75	16	33	9
11.1	79.6	90	28	70	9	37	7
17.2	109.6		9	64	17	42	24
18.8	43.7	86	20	90	23	17	31
11.1	96.6	92	34	80	8	27	18
11.7		102		78		28
5		99		85		21
17.6		101		62		33
56.8		87		80		28
15.6		96		80		22
32.3		66		56		42
21.4		91		60		42
8.5		93		65		38
27.2		83		70		35
38		85		75		29
1.1		100		70		36
18.5		98		72		28
28.4		88		71		30
20.6		91		72		23
12.7		99		65		29
36.3		76		72		37
29.4		71		57		40
13.2		90		75		21
13.1		95		67		38
10.6		97		67		21
3.1				73		26
19.8		90		71		31
31.4		99		76		20
67.9		76		78		29
19.5		90		70		31
9.2		92		65		30
26.7		89		54		31
22.3		84		64		26
20.1		91		48		32
9.2		95		81		16
72.7		47		65		58
29		91		56		33
24.1		94		72		23
58.1		89		70		18
7.6		100		51		24
33.9		83		64		34
17.9		78		81		19
37		87		81		15
26.6		75		65		39
29.8		86		86		11
35.3		75		63		42
28.1		88		61		34
34.6		91		47		31
38.2		70		55		39
10.7		95		68		22
7.6		100		74		18
27.6		83		55		29
2.7		99		72		21
27.9		86		67		31
21.1		97		88		7
20.1		97		74		21
36.5		80		74		18
28.5		79		81		14
8.8		88		75		16
35.3		80		80		15
27.2		88		71		25
6.3		91		78		16
42.1		81		71		29
30.3		83		56		24
9.2		100		75		16
31.6		95		76		14
20.1		90		56		44
23.1		90		56		39
21.5		96		72		16
27.5		78		57		42
21.7		92		69		21
31.5		92		53		21
34.1		93		49		23
27.1		87		69		26
5		99		65		27
34.5		83		52		39
17.2		95		64		27
86.8		68		63		40
2.1		102		98		0
0.5		99		87		4
45.5		87		64		25
6.6		102		53		32
42.4		87		53		33
52.4		95		57		25
20.7		93		52		31
18.8		89		61		28
14.6		95		71		14
46.2		95				20
31.7		74		62		46
19.3		92		63		24
11.4		95		65		23
14.9		91		83		4
37.3		84		72		15
28.4		76		51		33
15.7		94		70		17
17.5		86		60		30
29.1		83		57		29
53.4		80		42		36
32.2		74		55		40
35.3		95		56		33
29.1		100		62		17
30.4		95		74		11
40.8		85		51		32
28.2		98		45		25
22.6		86		50		35
48.4		82		46		36
22.1		86		67		19
58.5		88		74		7
10.5		100		57		29
37		84		55		34
39.7		82		49		30
4		93		62		19
24.6		77		71		16
13		99		76		5
29.6		80		68		20
56.6		84		52		36
40.1		95		48		23
10.3		99		47		32
46.5		75		68		23
47.9		68		60		33
20.1		84		55		29
23				66		12
32.7		85		71		4
22.1		97		65		12
63.9		100		54		16
20.2		79		71		7
23.6		91		45		19
0.5		100		99		-2
13.7		100		39		26
62.3		81		71		3
23.8		68		45		60
36.7		70		59		35
19.8		86		62		21
30.5		84		39		34
12.1		99		59		18
27.8		97		63		9
0.8		103		58		17
60.6		7		46		51
19.5		102		48		21
8.8		98		65
42.3		85		38		25
9		100		39		32
3.7		98		94		-1
50.4		104		38		23
33.8		69		58		35
18.2		84		55		29
37.7		88		43		31
33.1				59		15
26		78		54		30
20.3		97		40		24
20.5		92		55		22
6.3		99		70		-8
32.8		89		57		17
33.3		97		34		22
44.8		82		64		9
14.9		100		62		5
24.3		87		59		15
25.1		81		67		-3
43.1		81		65		5
14.7		101		54		18
40.9		77		59		14
40.3		97		56		14
15.5		94		58		9
37.3		90		37		28
34.3		82		63		7
18.2		96		59		7
29.1		69		55		29
59.1		100		43		30
34.4		66		51		41
24.9		96		52		18
11.5		85		87		-11
29.6		91		48		23
32		85		50		29
30.2		68		53		36
24.7		88		52		12
11.4		96		78		-9
30.1		91		52		19
23.3		80		52		22
44.5				49		40
33.1		76		52		26
14.9		91		55		12
59.4		49		51		55
30.5		66		56		41
28.8		63		56		35
29.1		89		39		38
50.8		79		43		31
15.3		91		52		19
26.3		83		41		27
47.6		88		53		15
31.4		97		41		29
28.2		82		50		24
12.3		101		40		23
38.9		84		52		15
50.1		67		61		28
7.3		101		54		3
22		94		62		-4
10		98		37		23
42.8		89		42		27
31.6		67		48		37
30.8		76		57		15
21.1		94		52
47.9		90		39		25
21.4		93		43		22
27.8		84		45		24
13.5		84		52		10
44.4		72		62		8
11.1		94		52		-1
32.3		92		44		15
14.8		97		50		6
58.7		91		52		-4
25.8		78		52		19
30.2		82		47		20
53		83		40		31
40.6		77		52		18
54.4		84		38		20
21.8		91		45		19
19.4		79		53		17
40.8		77		49		25
32.1		90		33		27
52.8		71		46		30
9.6		99		40		-6
41.1		75		41		27
47.2		66		59		18
88		-5		53		22
30.6		95		45		9
38.5		75		50		19
29.1		92		47		-3
11.5		101		36		27
24		99		41		-1
24.2		85		37		26
27.9		73		46		28
8.5		97		44		3
22		89		45		10
39.1		99		29		-8
45.3		75		47		20
28.3		66		56		18
42.7		63		58		21
21.9		80		38		29
31		78		47		19
29.4		88		41		16
13.1		82		46		13
17.7		98		39		-1
38.5		86		31		35
44.7		87		32		30
28.5		88		44		8
4.4		96		41
47.4		84		41		17
44		73		47		26
30.7		85		34		21
52		78		50		9
60.4		67		49		27
35.5		74		46		23
25		80		49		3
25.6		77		48		19
31.5		90		10		9
1.2		101		98		101
2.1		94		98		94
1.1		101				101
15.6		84				78
16.6		94		84		88
3.4		94		91		91
0.8		98		101		98
37.3		98		52
3.4		91		94		84
2.7		94				88
1.5		98		101		98
22.7		101		88		78
-0.2		101		101		101
13.7		94		91		84
0.2		101		101		98
22.1				81		75
14.4						71
1.8		99		88		94
3		94		86		83
8.2		99		88		81
3.4		97		103		101
2.4		95		95		90
0.2		101		101		97
3.1		100		101		97
7.3		100		96		93
2.7		96		94		89
42.7		101		92		87
59		96		101		100
13.8		100		93		81
19.2		100		99		97
1.8		100		94		81
11.4		102		102		98
1.1		102		102		102
3.4		100		98		96
2.1		102		99		92
16.6		82		86		86
2.7		98		96		95
12.7		92		86		79
0.8		102		100		100
1.5		96		96		95
8.5		91		88		79
3.1		100		95		88
11.4		96		86		78
0.8		101		101		100
0.8		102		100		101
0.2		102		102		102
5.6		95		93		91
2.4		101		100		99
3.7		100		98		98
7.2		93		88		83
10.5		89		86		80
3.4		100		100		98
22.3		93		73		65
42.4		99		82		69
38.6		90		78		64
33.6		57		52		52
4.1		99		97		87
74.8				68		64
45.7		97		91		88
30.1		80		73		63
28.9				91		84
8.1		97		94		87
21.8		95		90		84
3.1		95		89		79
63.3				77		79
43.2				94		102

## Sheet: Fig. 3b
PFLuc (NF54 Hsp86-PpyRE13)	PfLuc (NF54 pfs16-GFP-PyLUC)
% inh. At 10 µM	% inh. At 10 µM
33.18	23.6
85.57	76.3
100.76	94.29
13.11	5.53
2.85	22.37
-0.78	-19.65
-28.79	47.68
30.2	36.55
2.85	44.89
-56.81	32.97
-7.41	-150.45
23.36	-28.91
-33.46	48.36
13.23	14.55
-42.8	44.88
13.23	-19.53
16.51	-27.47
59.92	50.29
-38.13	21.7
16.52	23.73
71.23	-99.08
43.87	-23.47
3.89	-16.89
22.57	-18.82
69.26	97.76
8.56	55.44
30.2	-76.04
-19.46	-93.61
31.91	-242.52
-3.99	8.51
16.52	-19.81
2.85	13.61
50.71	-5.71
-5.45	30.96
33.62	-40.48
-24.5	10.12
-24.12	-88.49
27.24	-181.52
-5.52	5.15
3.89	-74.27
19.94	11.38
47.29	-21.88
50.71	19.97
33.62	-35.06
50.71	-309.27
19.94	-60.82
13.11	24.66
26.78	-0.1
9.69	-37.18
-14.79	-110.93
19.94	11.57
28.44	-64.67
50.58	25.78
50.58	97.76
67.81	-140.57
-24.12	14.21
-24.12	30.93
-19.46	31.95
50.71	44.03
-10.12	22.07
26.78	1.79
14.77	-21.75
13.23	6
67.81	78.31
23.36	-52.48
64.39	-167.1
27.24	9.89
-0.57	37.33
22.57	29.83
64.59	96.06
16.52	-9.35
92.61	-567.08
-19.46	15.23
16.52	8.59
6.27	6.13
40.03	43.54
-0.78	14.55
60.97	27.11
36.58	7.51
-10.12	-11.4
31.91	-42.31
71.23	-12.68
15.03	-14.47
33.62	-59.54
-61.48	29.9
13.23	5.66
-19.46	-40.23
47.29	44.21
64.59	69.43
-24.12	-33.57
30.2	-45.42
26.78	-63.88
91.74	76.61
9.69	-2.74
-19.46	-131.46
18	-17.92
6.27	-37.07
26.78	27.81
-14.25	-9.95
-14.79	47
-10.12	-25.1
23.36	-44.04
9.3	-25.15
85.57	97.43
-10.89	-31.83
33.62	95.49
77.24	100.1
59.92	95.72
74.64	32.55
64.59	96.4
100.76	99.15
19.94	-3.99
11.84	-33.45
100.76	98.48
78.73	96.4
100.76	99.72
100.76	99.33
70.39	93.52
92.42	97.25
71.88	-31.17
77.24	10.36
85.57	100.21
55.21	91.9
85.57	98.48
92.42	95.84
56.69	3.11
-29.04	-12.12
93.91	96.3
93.91	97.99
62.06	95.81
100.76	97.14
102.24	99.82
109.09	97.25
51.33	53.26
48.36	-9.24
26.33	46.21
23.36	-86.75
8.18	-0.75
-7.01	4.96
-5.52	-51.91
26.33	24.62
23.36	-19.24
46.88	53.89
4.3	-52.59
49.84	-336.18
63.54	38.53
28.73	38.93
100.76	85.2
53.05	96.31
100.76	97.71
87.06	95.7
18	-2.09
-5.52	-76.06
92.42	100.49
85.57	99.43
-5.52	-18.56
-12.37	-10.1
-10.12	19.05
-5.45	-28.88
6.27	18.96
-33.46	15.87
-10.12	18.63
99.27	96.09
-14.25	12.93
-10.12	-7.62
-28.79	-12.42
13.23	-10.38
2.85	8.17
-7.11	-28.95
-14.79	6.9
14.77	-28.34
26.78	-33.41
27.81	-377.99
-24.12	3.61
73.93	-483.71
85.57	96.76
55.25	98.11
78.6	98.11
78.6	98.11
84.9	95.49
47.29	95.15
26.78	-32.41
64.59	98.11
34.66	-353.47
-3.99	4.43
-0.78	-18.21
9.66	-42.02
34.66	-9.62
2.81	-5.36
33.18	-75.07
-17.74	-12.9
64.39	55.77
-0.57	0.85
-33.46	36.07
9.69	-0.25
23.36	13.01
37.04	35.79
78.6	88.19
71.23	-15.4
37.04	-8.68
78.6	35.95
6.56	-8.98
43.87	18.01
81.48	94.47
71.23	92.09
26.78	31.8
87.94	97.08
23.36	-37.26
83.27	29.41
43.87	95.49
71.23	93.79
71.23	94.81
-19.46	95.72
87.94	41.36
43.87	-19.48
69.26	-28.69
98.58	83.33
88.32	56.45
-24.12	23.44
31.91	-43.67
-19.46	-276.15
78.6	75.9
17.9	20.71
67.81	-318.17
59.92	51.27
97.28	97.76
47.29	87.07
45.91	71.13
-42.8	-7.32
45.91	97.08
-10.83	-199.27
59.92	87.85
9.69	-136.75
31.91	-530.54
13.23	-58.88
-0.78	-17.19
16.52	-23.97
-14.79	29.22
54.13	86.39
-10.12	-3.35
64.59	95.72
64.59	87.51
74.64	79.67
36.58	30.21
30.2	-97.21
8.56	-1.49
27.24	-136.62
50.71	86.05
78.06	41.65
3.89	26.16
69.26	97.42
71.23	94.47
-10.12	-98.71
33.91	-181.28
13.11	-17.54
78.06	62.15
47.29	-32.24
33.62	68.19
19.94	88.43
41.25	30.13
69.26	41.1
31.91	3.24
30.2	-23.31
13.23	23.74
69.46	12.6
36.58	38.11
50.71	3.64
19.94	-95.85
-3.99	12.93
92.61	84.79
-0.78	79.3
50.71	-2.82
69.46	37.04
67.81	69.21
-13.85	-32.08
-19.46	25.14
43.87	5.6
87.94	106.65
43.87	50.75
-0.16	-18.58
40.46	39.79
-52.14	17.27
-47.47	-168.19
70.39	-13
-17.66	6.81
64.59	-443.12
36.58	97.08
73.93	96.74
26.78	-21.43
83.27	94.36
74.64	102.2
26.78	-96.88
64.39	52.71
73.93	-318.89
64.39	94.81
60.97	95.15
43.87	-33.34
60.97	-130.47
17.9	97.42
19.94	-2.89
-10.12	24.8
69.26	1.46
40.46	87.41
45.91	87.17
71.23	-2.14
13.11	-244.93
30.2	-12.25
59.92	106.99
13.23	-5.28
13.23	45.26
22.57	19.88
23.36	-17.88
41.25	-103.14
45.91	-50.82
19.94	40.65
97.28	88.88
80.4	-46.2
-84.82	-73.51
69.26	105.63
74.64	4.24
73.93	78.28
-28.79	-9.74
3.89	38.38
78.6	105.63
13.23	-345.53
-17.66	27.47
16.52	64.37
83.27	-8.53
43.87	-16.08
-28.79	-136.95
45.91	-351.39
13.11	-5.61
88.32	87.41
73.93	97.42
83.27	97.08
92.61	106.31
43.87	-33.77
-5.45	-17.87
19.94	-45.68
-5.45	13.18
-47.47	27.22
57.55	43.37
37.04	-36.32
13.11	15.22
30.2	-48.22
2.81	-15.51
55.25	-56.65
50.71	-17.44
13.23	26.16
-2.55	-35.04
-10.12	8.72
-14.25	22.37
-27.92	3.23
87.94	30.62
83.27	31.61
8.56	1.57
-14.79	32.33
81.48	79.25
88.32	95.15
92.61	97.42
41.25	92.66
-28.79	9.74
13.11	30.19
9.69	-177.4
17.9	20.71
23.36	14.19
43.87	4.67
13.11	-13.95
-42.8	13.53
-7.41	4.51
78.06	102.88
-5.45	36.67
73.93	96.4
13.11	22.28
-0.78	-12.46
60.97	94.81
47.29	87.07
30.2	-145.01
13.23	31.95
71.23	6.79
17.9	16.74
-14.79	-5.81
97.28	-120.04
-5.45	22.38
88.32	-503.32
13.11	6.89
-14.25	-35.55
59.92	103.93
63.99	44.16
6.27	35.8
81.48	101.52
3.89	2.78
17.9	-70.72
45.91	98.11
30.2	68.87
50.71	87.41
3.89	3.95
47.29	32.99
98.58	102.88
64.59	77.94
97.28	96.4
87.94	97.42
-14.79	-62.4
-19.46	15.57
100.76	98.76
55.25	98.45
69.26	26.65
37.04	-13.09
81.48	13.42
-14.79	-19.27
84.9	95.15
97.28	96.4
59.92	93.68
31.91	-117.2
-7.41	0.09
97.28	97.42
-5.45	7.7
-10.83	-110.78
22.57	-20.15
-0.78	-9.74
83.27	-268.48
67.81	88.09
78.6	106.65
69.26	97.08
92.42	99.15
41.25	96.4
83.27	72.84
74.64	3.3
47.58	32.08
-19.46	1.95
57.55	87.75
98.58	94.81
19.94	14.97
100.76	99.05
92.42	100.49
73.93	97.76
84.9	95.15
-4.04	-13.73
-30.52	-19.68
49.84	38.01
-47.47	-9.28
26.78	-422.7
69.26	42.04
54.13	6.7
16.52	94.81
37.04	-250.3
-0.57	28.49
80.4	87.62
27.24	38.3
74.64	23.12
16.52	18.95
6.27	-4.6
13.11	-100.53
8.56	-12.76
17.9	86.15
9.69	-40.84
-5.45	29.9
41.25	-22.37
71.23	94.81
3.89	-22.41
-10.83	-7.73
-19.22	-12.04
92.42	95.24
88.32	93.79
13.11	-3.91
-47.47	27.18
33.62	-9.19
-22.19	-7.95
30.2	-95.78
74.64	93.79
83.27	98.11
9.69	-251.39
-17.66	-40.05
55.25	-153.21
43.87	71.59
8.56	29.18
41.25	18.44
12.03	3.77
-0.57	-96.37
60.97	72.27
13.23	51.27
9.69	16.67
78.6	61.87
37.04	-18.56
-14.79	11.14
3.89	-83.05
36.58	-277.6
83.27	-776.03
84.9	94.81
-0.78	-65.61
40.46	-37.08
22.57	-12.58
87.94	-727.59
-24.12	-118.19
-28.79	-6.98
19.94	-30.95
6.27	-9.27
-19.46	7.02
50.71	-76.38
67.81	34.59
91.74	-52.49
59.92	-98.75
-14.79	1.61
31.91	-30.06
84.9	-13.45
33.62	-129.12
64.39	99.14
47.29	95.15
22.57	61.18
23.36	-109.25
8.56	-7.32
31.18	-165.56
84.9	93.11
95.16	94.47
91.34	94.95
43.87	86.39
87.94	98.45
71.23	-24.07
57.55	-12.68
67.81	-11.39
9.69	5.79
67.81	88.09
-52.14	-4.29
59.92	15.83
37.04	21
16.52	16.58
43.91	-17.02
74.64	87.07
-5.52	-0.75
73.93	68.03
-14.25	4.09
83.27	-661.16
-7.41	19.9
30.2	59.17
27.24	12.2
-5.45	-169.64
1.33	-9.26
-14.79	8.98
13.23	27.52
-14.79	9.32
16.52	15.65
6.27	-17.87
59.92	45.11
64.39	-17.88
26.78	21.93
50.58	81.01
31.91	-180.76
40.46	-358.62
6.56	-9.32
91.34	95.97
-10.12	-104.65
9.69	11.23
6.27	-5.27
-1.64	-3.01
2.85	20.32
-3.99	18.71
-5.45	18.21
13.11	-120.43
9.69	0.43
17.9	-369.54
-19.46	14.21
27.24	-441.19
9.3	12.81
80.4	36.83
16.52	-14.79
-5.45	18.63
6.27	-86.24
16.52	7.23
2.85	-10.71
-0.78	8.04
31.91	69.05
74.64	95.49
33.91	-66.75
60.97	95.49
16.52	-130.68
-33.46	14.21
-10.12	-4.9
19.94	37.5
34.66	-306.47
24.84	-12.08
109.09	98.2
-13.85	-60.3
92.42	96.86
16.51	-41.78
77.24	94.85
85.57	95.52
92.42	98.59
24.84	-124.35
109.09	95.91
100.76	92.43
100.76	98.02
85.57	97.25
92.42	97.25
100.76	99.72
93.91	100.39
100.76	98.38
19.48	-2.53
24.84	-23.52
102.24	100.49
77.24	85.1
59.92	98.45
-7.41	6.81
3.83	3.31
69.26	93.34
71.23	94.81
40.46	13.08
59.92	97.42
71.23	102.54
92.42	99.36
78.73	97.53
34.66	-14.62
63.54	-572.95
24.84	-14.9
18	-23.71
23.36	-11.31
4.3	-21.72
92.42	97.71
18	-16.08
24.84	-185.22
65.03	43.08
-2.55	0.56
11.15	-18.99
-10.89	-12.63
29.3	-40.91
16.51	3.91
11.15	-105.62
16.51	-5.61
11.15	-51.14
41.51	-507.21
85.57	101.16

## Sheet: Fig. 3c
Gametocytes NF54 HSP86	Asexual stage NF54 Hsp86 PpYRE13	Hela
IC50 (nM)	IC50 (nM)	IC50 (nM)
3897.2	16354	3718.4
8477.3	13452	5498.9
3524	6494.8	4193.9
889.77	2209.4	2468.1
1298.9	3526.6	17974
2603.8	3868.1	16966
1101.2	1136	5537.9
654.5	4192.6	4247.6
4469.5	4883.6	6546.9
2624	5549.6	7023.2
767.05	1545.1	5537.1
32000	51200	32000
1600.6	1736.7	4510.7
2278.7	3458.9	5435
32000	51200	32000
218.78	1271.8	9514.6
1079.7	1610	5206.4
2107.3	2314.8	7607.1
1583.3	3181.4	11412
1053.8	1656.5	4757.1
4202.3	9690.4	4521.7
67.7	10866	12154
4214.9	17240	18387
7878.8	8458.2	10666
30.38	8168.1	11486
4094.3	26155	32000
1128	4125.4	17921
4415	9658.5	4796.1
1144.7	1169.2	4811.3
1588.4	2926.8	1992.5
496.05	967.19	4995.2
7432.3	8368.1	4891.1
392.86	270.26	269.64
393.33	501.53	2361.6
1041.3	4112.8	2154.8
3723.6	11406	5806.6
13757	5720.5	1155.2
1542.3	8919.5	4229.3
381.72	539.97	2951.1
45.8	38.09	2986.2
1960.4	3719.8	7916.6
31850	5398.4	32000
2765.7	5251.1	1509.7
682.35	9831	6361.2
8137.5	11029	16000
2717.7	3273	5567.7
4681.4	6805.1	1769.6
1726.7	2134.1	8976
2830.7	14647	32000
2427.4	2190.1	3883.7
1592	5156.8	12107
1076.3	1249.5	7971.4
1823.8	2359.4	5340.5
7459.6	13308	4877.9
6581	9413.3	6164.4
2403	2347.3	5377.7
14319	15055	32000
6163.9	17071	6981.4
2548.8	5748.8	7494.6
15915	7279.7	4279.2
3521.9	3177.5	4584
891.84	776.74	14682
1871.9	1731.4	8687.3
214.81	437.24	8098.3
431.42	903.88	4497.7
3710.7	13113	9439.2
3621.4	13293	6769.5
5265.8	13390	12835
1498.2	6146.6	11257
12576	51200	25055
1300.5	1417.6	8065.1
3703.4	5450.8	2266
3237.8	4815.9	9814.2
1681	2666.2	22431
21805	51200	32000
452.98	756.92	15.63
929.5	28006	9123
189.51	322.81	1321.6
29880	11384	2199.9
89.3	34.47	15.63
703.88	866.38	777.67
1761.4	2246.6	4522.9
277.75	389.3	32000
29613	51200	32000

## Sheet: Fig. 4
Inhibition of male exflagellation at 1 µM
Compound ID	Replicate 1	Replicate 2	Replicate 3	Replicate 4
49	116.949	137.791
62	96.6102	145.6
7	109.6	125.6
64	108.475	123.2
8	109.6	120.5
11	100	123.1
41	81.3559	130.814
51	86.4407	125.581
57	110.169	96
31	80.597	111.628
29	71.6418	116.861
25	73.8806	113.372
26	38.806	139.535
38	44.7761	132.558
22	68.6567	87.2093
35	92.5373	50.5814
73	66.1017	76.8
39	30.5085	73.2558
48	27.9661	59.3023
63	62.7119	21.3333
13	15.4	64.1
85	17.3	57.7
52	28.8136	33.1395
65	5.08475	52.8
53	19.2	35.9
27	13.5	35.9
16	23.1	19.2
56	11.8644	25.6
78	13.5593	0
34	11.9403	0
84	1.9	0
MB	2.98508	1.16279	5.8	7.7

## Sheet: Fig. 5
DMSO	42		43		44		45		46		47		48		49		51		MMV-048		Uninfected Mosquitoes
N/A	10 µM	1 µM	10 µM	1 µM	10 µM	1 µM	10 µM	1 µM	10 µM	1 µM	10 µM	1 µM	10 µM	1 µM	10 µM	1 µM	10 µM	1 µM	10 µM	1 µM	N/A
481	8	1656	9	4507	1333	4450	6	955	8	6	11	768	7	3092	8	752	3228	2684	7	6	5
12129	8	703	7	5988	4394	1611	12	3055	9	8	9	2719	4	1484	9	666	1593	4435	6	20	8
7479	3	2526	6	5900	10022	1265	4	12	4	21	12	1873	7	1234	10	878	1903	2789	6	5	6
2917	8	1551	6	4481	2369	10120	8	5798	6	5	10	757	6	524	10	290	1284	4266	6	5	10
1378	4	326	7	1162	640	10473	5	4646	4	5	6	269	8	558	8	6	2904	1204	3	83	5
5063	7	984	6	762	1508	7298	10	2384	10	65	52	3531	6	1099	9	1406	2865	5163	5	5	9
2526	6	697	8	1133	836	3166	6	5210	5	5	9	400	6	1006	9	380	163	400	6	6	5
3337	16	1011	10	1515	7124	2724	5	4942	6	7	7	997	8	801	7	298	649	1857	8	6	7
10519	6	1291	5	1054	511	3671	3	2781	4	9	10	840	7	799	7	258	635	2546	5	9	7
4420	10	1138	8	874	1319	964	6	1566	8	8	13	1525	5	4328	7	326	1679	2284	8	5	7
1993	6	130	5	6	849	3003	7	43	5	5	4	1364	5	1645	8	183	2791	3913	3	28	3
4450	10	845	5	6079	646	2644	5	6034	7	4	5	860	7	5047	7	379	3056	3245	7	32	6
11257	5	4574	4	415	945	2103	6	7585	6	6	8	594	5	683	7	505	266	2190	6	4	4
9056	8	1322	4	1942	7215	2078	6	11001	5	4	7	198	7	8411	7	376	441	1474	7	3	6
2149	7	1660	8	5006	8117	1014	5		9	8	6	342	6	3667	5	1499	2696	531	6	5	7
2009	5	1514	6	318	18091	1037	4		6	7	7	2607	5	2443	6	134	1007	5973	6	8	7
1314	13	1283	6	579	3887	4651	3		9	7	6	382	9	307	8	372	228	1291	7	5	6
7318	8	2534	7	3063	726	1970	6		7	8	7	4648	3	2268	6	6	1232	4503	6	28	5
2717	8	3906	2	3291	4257	2626	5		7	4	7	1543	5	909	7	92	1209	2524	7	6	3
2769	6	1903	6	2461	959	1365	7		3	6	4	1275	7	2460	8	175	1903	4309	7	58	4
1064	7	4534	8	1468	679	3842	7		5	3	8	444	6	937	10	361	994	2670	6	2	5
2899	7	207	8	808	2267	14595	6		5	26	7	802	3	1163	10	560	1123	446	8	4	8
863	5	1898	5	2293	9505	594	6		7	9	6	366	5	1738	10	1523	2028	589	7	5	4
3828	5	503	6	1663	5057	1715	5		6	5	7	342	11	1923	7	292		2005	6	6	8
5711
1729
2164
1348
3982
1912
963
2109
2917
7257
3103
8017
4529
4419
6278
8942
2600
5735
11135
8046
1795
3086
5700
11136
