# Supplementary material for: Gametocyte-specific and all-blood-stage transmission-blocking chemotypes discovered from high throughput screening on Plasmodium falciparum gametocytes
Source: Commun Biol. 2022 Jun 6;5:547. doi: 10.1038/s42003-022-03510-w (PMC9170688; doi:10.1038/s42003-022-03510-w)
Supplement: Supplementary file 5 — Supplementary Data 2 [file 42003_2022_3510_MOESM5_ESM.xlsx]

## Sheet: browser export
						Exflagellation @ 1 uM (% of DMSO)		SMFA (average # of events)
STRUCTURE	ALIAS	Pf Gametocytes NF54 pfs16 (IC50 nM)	Pf Gametocytes NF54 HSP86 (IC50 nM)	NF54 Hsp86 PpYRE13 (IC50 nM)	HELA (IC50 nM)	1	2	10 µM	1 µM
H4sIAAAAAAAAAIVVy27bQAy8B8g/8AdE8KF9nd0mvTQ9uOgPGEGRa5D8f7gPSbuOZBsGLIrD4Qy5 C58/3j8vH5/vr5xU9fEB4Hx5+/v6/+1CnpSJvczy4/HBMpJAGYC67/ZJKcE/IaJMAeBRhGJ+UlRx BUpoaYIT1OoCnGYkSZKfFMmL64AvPRBm5MQhPzG6GNwho0fHPtxnnBxKKMoMmMKg8c/QWtBH1Wom haJ2F2hmHEWtGskXEUcaIxdlE6G4WrIHNNehAq11G9Q+kFAbj6lV1UONCbnuY2L0cmzGLCQ6YDxd MVJysbkezTRGdzUea+3aMnfN2Gbyy5Ke+XiOsJqxNI8rfDpYIaPS3Lsej5lfB07om61d13EZ+PcV NkZdGGM9M+Y6tE…	1	2112.58	3897.2	16353.5	3718.45
H4sIAAAAAAAAAH1VQW4kIQy8R8of+MBYtgED5+zubbOHifKBURRFyilK/r8GGhon6h6NNO2posou YOb6+fF1+/z6eGFBDvd3zl1vb08vr283FPSEJBz51/2dIh6dZ+dwee+vUop7ZkSsEu7CkFLhCjAw caxPCAqj++f66kZ0CXz2foP3p0p8MESGzJirNgLLiaJA6rA2EXJaiY8r8eJVMdYhLgTe9miIjoBE Um+ilJiPelRDmnAqlBbi9Zu1kGxwDe1wagLZdAhiwmPrAOL7rAxi43l4XxUzcAzcu83x2FoVcxjW 5I935pIWxWKn/mOICIFGjvlsmDRg3Zl41qNA6LBqF5F0RHRh7jWCnFlnCGkQyZvTY4eJwD0e7TGf HAr9MvIw/LaF5l…	2	2089.22	8477.31	13452.4	5498.93
H4sIAAAAAAAAAK1Xu3JTMRDtPeN/2B+wZl961TEdhAqGHlIwA6Ex/88qEjjJXQrvjcfFvcfao7Or fcifHi/fLz8evsH519ffPx8eL8fD3fnLe+Lj4XgAZdACgO639w6fGRFtIcCJE1LF8SRJesv2BJjs Z4Q7+A8HP399ojGTVmgYnzD1+RSgOVES5Dx1USEM06hmHsa7nKJETfJ86lQ5qEZSJmnLqZblGc3H G2jMRLmuYJME1ZgJcfFDfH+Tmlprm8YqrQRjgym3hlNNrhLNm2xOPamxo2/K8dg0xb5XDXDi0nfT mHEV0t3FYMa516mrtxKlsQMXXDRxNWZiBdkXTY2elNUUU6lLV6vB9ANNSiJvUQz/YrMjxJJqaXU1 MMQa7n4ovGIjWo…	3	2335	3524.02	6494.83	4193.91
H4sIAAAAAAAAAK2WS46DMAyG90jcwRcgip0Ewrqd3Tx2o7n/ScYBCmjyd6TiVF3Qr8bYvx+h7273 n3eWvus7ikJxJPLwO88zfYv3Xg2JhuQmTrlceZclqYXaOP3b042e+JDzz9WNVzcxrTdHlnTRjTiO IVrdkLicprlcsRuTv5pU0ls4rHH58XI0u8RkkZh2iQejxJs2QyNtjJXaCm5180jK1MXBpUkiLPjX SwXftLENA7so2d7F0UkezRNOezQ2N7vEZJF4aBTNIbFx+y23WKNptP32gtv2zTGalu03tNnFp/Yz DcMhcaOVbkrqWBQmiY8JN670x6uAKamj4FX7fV6plO24azPh1OjU3BeFbd8c55RpUfzz0vZapZ4W /NraMkr89DXpUl…	4	943.58	889.77	2209.43	2468.08
H4sIAAAAAAAAAK1WS26EMAzdI3EHX2Ai2yEJWc+0q352Ve9/kjrQmaDasyAuYhEezvPzLzBP19v3 G/E8zRPECDEDoHnXWuGLEVEM5aKAhYosLhhWTtgwDPIa4QpPOPj4uNFclpCXhdqKw1JGaYBDQsy7 rizLQTUPmgsFjiW5g4oh4qga6DQeNYfcuFIcA1Pyq4mhcs173+B4blKIaT1qGKtUD8qTmwONp+CS 2LJmdg9Dp3F1cZ9wRfNxguZRKclNIT7SvI70ja+LuxrXsdW7WAU1OgwONb1SHDD71bgO0X7e6KBO 9I1siam4u7gfW6Aq9XkixV2Np1IHNc7RvE/4P6nhsK7DanrBVfudKfjjcyebF89M3YNSNGeOrT6a 4zNFsl820gbs18…	5	1381.98	1298.87	3526.6	17974.2
H4sIAAAAAAAAAK2TPXKEMAxGe2a4gy6ARp9sgV3vpku2zOT+J4mA/cuiFOBlKMxDfiPJct+dzj+f 0L7rO0IhFaL4rbXSt4qIB/qjnLNlXwzCKmOambD/FjrRPw59/lw1YMG4aHyVcFAzKJtZXTd7Ntqs acoGDJ2kVeNbkqg0FwUuGY+TOqihxF7TOw+8KRtwRcKqMSQ72Jt7US7MOZUnzWWHRjhDrbko5WLT dYpNynHN7Wq+aYo3Re3ojTd2StJ+Ne9TvD2pfXNzzWY4roHPnWeCBazPYs+EaYtnZmE0pQA7CyTO EEksxM6gAXY2BpJ6w3jBCKJxD/0rASEqx0GJo4MOOkMQPbOgnDnvqEqXyILHl7wD/EX0cTn33S/T YmK+BwcAAA==	6	1559.51	2603.8	3868.14	16966.4
H4sIAAAAAAAAAK1XSW4bMRC8C9Af+IEheuF6tgPkkDi3IP9/SYoiZY81bSDTiqCDVCJril3VJHW9 vLz++cFyvVwvIXFIOQQy37338FuICAPx4pizFHzYOBau41OgiJ8pvIQvOGT/ddLk2CilQUOxSK1O mhSJof6mptWiO5rvJ2gwhcuNRiL32nY0v/6dZlREdNUmlU8052qj3POkkZ7ZXRsuukqcYJqbJvVO Sw217qShqL2UqaZWr+Fbhj+5TxpR2ht+wimkuJLQpOFeslMNJuecZm20k9Nw0HTqK8WU835Rb+fU lDkZanL1OoXs1lxXr38u8bnclNTSnCws3vghLXqbvA01nNw0fflz6PAzTqEZGuenO5xGh68WKJ38 i+I6/cGimJ0pDg…	7	517.91	1101.15	1136.05	5537.92	109.6	125.6
H4sIAAAAAAAAAKWXS24bMQyG9wZ8B12gAh8SJa2TAl206a7o/U/SX5YCux5mYY6RxeQzzSF/PkZz vby9//3Jcr1cL6lIKi0lcv/GGOmPEBEMU/pWculc5xXnYq3jKlHG15Te0hc+5PHf5YZyFxnrSrQE 3eAnfUdDmZk06MaySdnRNNbx4ObHS0kR1+2GTOXBzccLbiSrdl4SU63BpBDDoOG7eSUazc0anXWT ONcqttwYNwsmVTOPJfEZbZKi/dous4xeYwWHGy1KS2y1QcGk7u13Kin0roosN1W5hCUeTPvH3EWC 0ZTMpmVpU1D7YDToFlE7u28QjZW+kxIOJ4UYWm27nzW8byp23m09YNaZa3AYkBRx2RPemz1G80oX o+Dddvu1ThxuP2…	8	759.49	654.5	4192.58	4247.6	109.6	120.5
H4sIAAAAAAAAAK2VS26DMBCG90jcYS4Qa2b8wKyT7tp0V/UQvf+6Y0gA1X+jBIOyMF/Gv+dp+u58 +X4X7bu+Iy/kPRHD3ziO9KXMbIb2qJPgQ1mJS5G5rNjZ30xn+kdDt6+TzEldjsM4rzhp3CdjWwYJ t81Z405vLJSgefKGXZC93pyC05wyDurneZnbFuTN9YWg1hQ3BeVdHDTMMvtTfDrGm7VSdFBQjV18 G4am3GyCahmGjTctQW0mvKngB43m0jdNBadlNNtklqDaCr6030EpbhvNB7ffC/fNxpuq/T539U3T aC6XaFvBD7r91i9D7c3zXwZ6JLOni5tSTA8u0RcKTkdcoupJ5Y7nZ8JCakz+YiUBuLCxFiks19bG dIBYgCeFRXDkbF…	9	5733.15	4469.47	4883.57	6546.88
H4sIAAAAAAAAAK2WS3LCMAyG98xwB10gHj1sx15DZ7po6a7T+5+kMgmEYnWBlQwL+JD+6GUlx8Pp /PNBfDwcDyAzRAJA81NrhW9GRDXUS0KZo+iXiQNmTo1h0L8RTvCPBj/+vMpMKUSS0pwp5KTOQzLq jJTj4hxpOBoJtcS6OBdOo9GkICh2bd5fioZn9CdFoUSyZS5DtfF0aooh1yo7dGqtzeSRgRhSKWWR cTUckWSRIcLRaO6HwRcN6vgxumUkUKp1maA9jmbfqaHxcyWlqZAOjvuEU5gF/dFs22+fhrtkdFml lNzbb5Ppa/M1Mn4356El+jDFzrlZl6hr3/xx3mVtuXbx1vBO5oVObSvdV5v70fR1anvAeF5MtMSY cl7jEpbhJbq+Jv…	10	2349.4	2624.02	5549.61	7023.16
H4sIAAAAAAAAAK2WPW7cQAyF+wX2DrxABvyZ39p2lzhdkEPk/nU40EZae54LiVlsIXwaPZHDR47u t5fX399F77f7jaxTViKG/zEG/VJm9oVE3zhxKeZXxEm56nblt5le6AuND9qbTHGZWueVJDaxizI1 5V7K9nCV3p5l/pyJpjXhLT2X6deiIU2dtf4HGe5dcFIn9oZTq6OFZTTJ6GGZ+XAZuhf8qm8sVW0V yvw8EU1OI1cO701OllWizUAliXbbaiYsHG2GtafeT+2NmtRwUpKsWQvLWCrSws1wRON7k7M9y5zw zWG/aE8NMeybS5UKzZtjUMRac08qNv1KqpVL2Df7EA0dMEc0saQO+4Vkno+7wOG7j62obx6fAqvM CRcfnwKxDt8P32…	11	580.19	767.05	1545.06	5537.05	100	123.1
H4sIAAAAAAAAAKWVS27EIAyG95FyB18AhM17PdPdTLuoVPX+J6nzEEXBEw0BZUG+mD/2b0jm6Xb/ fSDN0zwBJsAMYMQr5ww/ZIzhQB5GR3SeJ8poh+Q3xo8N3OCFBtW3mwxqRylvixN5c01GkUZn3TJD TTbW2Xx1ZFOKgkamp6h9iTTrkSGdfBz2Bqz2kZzYqT5v/ksZyKZ0asjiquFD269YrEY6pU4svuTN kIyq982hqI6Gq/poDuziIjNm8cn35vvKYWi33/veWMCCt7FgZsjKeMQOkATM0V7AHjAKmJkQvbNj JswwCCJhDW2iGQh5LywJ0X7FTTTHZQEzC4JIAEQhQQZS8VyOFfwOK25eGZb/2BE/AT4+7/P0B8XE qxHwBgAA	12	>32000	>32000	>51200	>32000
H4sIAAAAAAAAAK2UMW7DMAxFdwO+Ay9ggaQkW5qTbm26FT1E7z+XslHHjX6BxpKRwXmWPvi/KI7D 5fr5KjoO40Dek5+JGP5yzvShzGwL7YlukZjsZWKXNHJh7Owz04X+0NDj31Vm6iTjXVw0lM3i1C/x IPP+fxnbHDTlrZp187lqdhlqktmzaZVhFr9tDqLxpIy6FJdmUxScpjk1R6xOgg/Npo7VnG+/X5eh IZv9pKaqi58xNbvgWbHM14mI26rZ+6Yt4vsNbzlw6mOK+sybqdOB703XNkSP0+9B5vZENmyXIcRm U/vVbJs3nUx1GxQ9ZjH1mX50vJoNEXeaN336hvrMm6nHvJFMslgLrmB7Vmws19iYLj8id2xMFIhs 7HG1Mc9AW6i0XS…	13	582.42	1600.58	1736.68	4510.66	15.4	64.1	7.92 ± 1.44	488.21 ± 436.95
H4sIAAAAAAAAAK2XO3LjMAyGe8/4DriAOHhQElkn2yXZbmfvf5IFpdhizH8LC86kYL7AP/GWdb28 vf/9EL1erhfKSrkQMfyttdIfZWY3JJoksYn5iTjlmvN+8n8zvdF/NLT/c5OhTUbbSdNiazkp4x8u L5DhpLzo7pdyqedkppxm1bWdNFWr8aAi3viHc7Y1Wqlp86YVfGIPKs8vyI1IPpmbyRJXK+EU39vP g1JlOSljaX5B33TDEGq/rYvxaH49Val175tYbo72k1TV7GRQc5L5luIHmd9PVapKiQ9D337nu7jL jSWbNZ6b0C7WpEsJe3Ms0ehM3SoV6pstxSXqjcssSw7vm+keVMybrVLxoCwVLrqfAgXvRzOw/e77 Jlbw+y4OPae6YQ…	14	1959.59	2278.7	3458.92	5435.01
H4sIAAAAAAAAAKVVSW7DMAy8B8gf+IEIJCWK4jltgRyaS4D+/ymlZBvZWLRRDQM2xvSIM2PK+x3A 4XQ5XQ4AxEzEVAT5bb/b74AaMALEp5nBFyOiF/pRU24t+82BE6pKxzD5Y4Qj/MRxey40khS5dBpJ QkKTNCWZEXeamlQK39CcX+rG1MoiSo3qZDeaKrtbKw3qNA2534s3lDXuJv9BFFUeSZWUEdu0N4p5 tTgXaZOirkl5X3iX1GveMOkQlZPgdOCaspa6dGM8XNpoPl4SxWqrKGGc9WZ8fmtSfD8MV1G/B+75 GOPmzXQ3V1H/CtyHQbfPT7jopMUj8LrtN9MbhUuhTEs3VmVqNMnV+Iv0yO6YDz0/wm1gj9W+10IN SCys9lKiGA5IfL…	15	>32000	>32000	>51200	>32000
H4sIAAAAAAAAAK2WwW7DIAyG75X6DrxALdvgAOdu2npYd6i093+UgSFpG9jWklW0QsZ82L9x0v3O mMPpcrocjEEiJEsojl/2u/3OsBgOyd4dMUbzxYiYHNOHwHPkPHMQg7V5hpCW0ZyN7rA/kcqYMWS9 lM1BQgfzx5gxkTHU2QJcYX4LqGBSDDUVhuhLehVzfDyaA4KEJSliGcOkGKSm4taYz4KRRzAWrKQt RezxaK6VYqBIflAbgsBSo5E6G4jmNqlVwZ/BIEy+3BuB6EaTytr4uRlsBQ5gHOA0+SLxnN6QxG4p 84brlzC2NIMFuS/45TmJl0ptKDjDtJTZ47A219Zk4OF7cyPxFkzaQlQKLmDHtbl9+m3qcOdLDAK+ XsQhicn/Q4fj0k…	16	167.48	218.78	1271.85	9514.58	23.1	19.2	9.5 ± 9.34	1226.92 ± 1130.89
H4sIAAAAAAAAAK2WTW6DQAyF95FyB18Ay/b8r9Musmi6iNRT9P7rekgCSTyoggEhNDLm4/l5ZuB4 ABjO1/N1ACBmYscUvHwcD8cDSAQpGm+epRT4ESLSRD0EXZRQR4SeHyO9TXCCJcbzecMElKCP6OGw 5LQV45F4Qc1lwrh/MYIphVENI0uRJ8z3KjXZpX5vCB2N3gzTaAumlrJQ1GVTUQ4lUd7oTUS6W9zZ 8Icaxuw59Xqzk8UDY3q1+PS7BhP2mDcTRtXQdkxEn3eweG64YAjZdavZafqZxbBGjcN4ny1dmHnS dWHmTbTL4qmorsWgD/PSXrxGzbQX9y3N6TvVtxhmizs6xSC+Xl/D7MaYvGffUk02A/tGtgORRraH WvJ7WGPSgCihKb…	17	600.09	1079.65	1609.99	5206.38
H4sIAAAAAAAAAK2VPW7DMAyFdwO+Ay9ggqT+57ZDhqRDgJ6i959LKY3jSgoQVzY8CPTT5/do2p4n gOV0PV0XAGImNkzOyvs8zRNwAmGtd8+UEnwJEalQD0HjxeliYSQuKyDUywRv8IyxPW8YRt1L91WS DeayA0No8pYeZo8bg/4IjEPNNI5ZQy2PeCOhxjCCIbhhjG7mdVrsAXOj4xeqFn+/jrGb2a3cPMbP vN6b9oF/7gjl0cbgbphoOfz7Sf2+mmMt9khHhGJ0Jhz4oRib4tXNWG8sxmEMW4CojupyLFekLksp N+oA7DtqX6S1OhdiR63l0FGHrkGwZUNTlmy9NUh3M3/VPltv1anLZm2w60BMyVLHUalyWogpnAaS spm2J7FvUHL+rp…	18	1234.69	2107.25	2314.8	7607.06
H4sIAAAAAAAAAK2WO27DMAyGdwO+Ay9ggqQkW57bDhmaDgF6it5/LiU/YogqUFsJPAg0+evjK0nf AQy3x+0xABAzsWMKXt77ru9ABCSovfrM8wzfQkTqqB9GlkDbaZZ0ItTXBG/wl8bxWWQIXQpRqP10 RcbhuAY30QhO0yuTapLRijCnfqRgv59O0zAGN7XLCLpxCWaMnqeLMh7jQjMwUgvN2ik7N1+Xkmqq zYi00jBO1+cmoK5UXeZ+quHbagqGEN2R5ucKTdNq7jRW5kxS/jAtRaeeMu4fNNsyNE3xs+FNtdmX oXX8fHzBTu1fog1JMWtWWtxSfcpvpPSmbDbenAKMOXXLVcwRIFZEYiYpr0wKFUD96VMYqz1WSYQy jPFW7bliDinAmn…	19	1415.68	1583.25	3181.38	11411.9
H4sIAAAAAAAAAK2WPW7DMAyFdwO+Ay9ggdS/5rZDhqZDgJ6i959LyrGdmjZQWw48GE/Sl8dHSUnf AQy3x+0xACARkiMM3r73Xd+BdWAj65tPKQW+LSLyRP5E43MK/DKQQbLyBmh4GOEN9hivz4TBFFAw aJwsPoexxsXRA5nsKZ3EJOPGUtqKIsNrcfQVQnavmJ8j2Twj5sX+Ajc64vshTHCpPeJg2Exzw3kx zYk0ZONMfHqQlIo9vW/SXsTHdnHaOwxfZ4pqczMfhraIvcnugl08Z9PWqeVoNmGWYK/BtHVqOZqN ncK9hi8XhftHp6a7+Lwb/iWSG4bWMskI2JVMrsrr2ZRlgZIh1yoU2wJtzR6dqK+kTYPkxYyGpG0n oZpRkChm9OwiI1…	20	698.38	1053.8	1656.51	4757.1
H4sIAAAAAAAAAKWVTW7DIBCF95Z8h7lA0PyAgXXbRRZJF5F6/6N0TP0TDFFjkFig5/HHmwfG4wBw uT6ujwsABvQkFNHy5ziMA1AERtWrI8YIP4yIWqgMNJbY6QzQTB7D30wfI3zAK8bzOGB0xk5fbsOQ IU4edOac5V43wMZxc1NkeMNgc1OgTQXf7UZfkQUjJuaY+4mm2ExLUxpxdB3ZYEpEw/b4Iht5w80S 7HxuOLZuOJm4YPawuyLu2vANk7LJTvF307kRY12Q7o+hB/OUjfoSaXWjwS63DBvJMedOMW6XVch3 6gxm/8KLpnbMP6dYb1ugNHI6V2XyAC49zOWwcnJ5StqxWgm1aggzp6yOq5mcLUkuqj2Qq1Tzaiav loQvqqkuY13W9W…	21	3564.75	4202.29	9690.41	4521.69
H4sIAAAAAAAAAKWWO27DMAyGdwO+Ay8QgaTec9shQ9IhQO9/lIpK/VAkF7EEeDBo8TP/n2SceQK4 XB/XxwUAA3rSFNHw5zzNEzAB6xRvXjFG+GFETAcTg1W0mOIApNixlTtU6THCNxwx9teCySk5eQGe x6QUTc4/7yxj2GE+TlSDKqxSfLS9GK1oTbalqBOYQhSOVGPMMzl1KmjdiWGlVynOd1tMyplFijbd ong3dFw2/Mz4bbNLCkfmBldvDkUdblYTE6jYqXPebMmp370N3y/DQKdQmb8a/rH4HW82jBkZv92P 1chO2dXYMDI3ZutPWc29c6e65yblczL3JUwWGOswGHkiCeVpkzkVhJsQckC6wWb5ENVhyvgKogVf h0lqrMICjg22ze…	22	1516.43	67.7	10865.5	12154.1	68.6567	87.2093
H4sIAAAAAAAAAK2WPW7DMAyFdwO+Ay8QgT+SJc1phwxNhwC9/1FKybWTmCpSywU8GBT1+T1SVDIO AKfL7XI7AWBiJqEgnt/GYRyABThovPnknOGLEVETlUFu8iHpG6ALSWR+02WEM/zGeHy2GHIYdHMf Bp2XWQM5noqJTkz60aBqpNsUuyktajAvVaqYz05TkbpNiYv3wvZjHgsrR2ojq5rsn2qzD+PXzf75 +F27SmxM7cCUzZz5cG3ux+/QTLHLc6cUSKuuvZgnU/HITOFrU/KH45fzclGUW6hzpsTx2p+pv1Pi ZFaj9jjF4zN16NpilyKmpWfYnqnXJZb12tKx+I+G91/pRECTArZ0X31swyR1hbfZGSjabP2VK5Bt tn6PW2wsHBuOlW…	23	6869.91	4214.9	17240.4	18387.2
H4sIAAAAAAAAAJ1Wy27DIBC8R8o/7A8E7S5gwzl95dD2EKn//yldFuLahtQ2EgdrFsYz+8A+nwAu t/vtfgHAwEyWvHX8cj6dT8CcFmBzxRjhhxFRNgoHGfQouEQMRR/yk4QRrvCMY76UBtg4dJwI0fgx 8ozmez/NhQ27hwbLOFfzdkANmjAMY1Ez2VOa+0Rj96gJ1mYa5x03c7NJA2TYjj4nuzx15EZSjNNh woWpA5USDe7P1LJSR2ikPjbTiCl8kps9NDw+yky+11Rqv2KFDbneLp4VXEyRdlBH+6XcFBqW9nON YfB7TJGxJbFSMx9sd24wD8N/NNvDQIaISxfTs2HYViNHWCslNHHZN1+wKWVSYw3mMqcuXs7UwYui XFuipn80pVuGR7…	24	3332.63	7878.77	8458.21	10666.4
H4sIAAAAAAAAAKVWSW7DMAy8G/Af+IEIJLWf2x5yaHow0P8/pZS8RLbkplYBH4SxNJohh07GAeB2 n+7TDQADM2my2vD7OIwDMAFrwZtPjBG+GRFlo3CwCo6trIAUGxvSCpW8RniDM47ymWlIaVppbDrc RSNH2EeeaVBr3aQ5tVbQOGt4XvlwQvPaFKq4aCDlF3tdtYmblbin+bpAw8qEVY1l7O0UKtr6c6jN 45Iat2gQezaUNNOl2ji/0rh9/K7UBosS/6vhdmv4afz+kuI1fjJT/bnRipdOScO7aXYz1T+aooa2 CY++O36scMuNdt21eab4l9F8+aHYNdz056b8+vXnpjDFijprQx5IlnSEJQChAcf8ho9afOKpdqeC tkgCkG3sjomn3o…	25	1578.31	30.38	8168.12	11485.6	73.8806	113.372
H4sIAAAAAAAAAKVWy27jMAy8B8g/8AckiKSe5+4eetheAvT/P6UjWXYbS0EabeCDMRZHnCEp5Xoh Mu+395shclmElYN6+XO9XC8khVSBT59SCn2Kcw4L8XM2F071LdgQY9owfHb0QY84fj6Nxjjrk8s1 WK3I9tZp3n5NY1itcsvBROt6XgPNQ2l7Nhy3EPzEFk1hKRsykMISpqJ+741htuqbFLiU7i1+JRtv Q8jaa6aqazSQEsPmDQruH1j8lAaVki4FFuflbJJNh8UuLfYNUbEcvGyi9FHfPLc42ZxKpTFybr/v gj9tP4jK3Vi8uS2vJYu1ewOXej8veBNgbBMFmsKr7Ycu3oNhsYR5Nk+9wUx517rYsI1SFr1BpeQw Nt5P+Cuj6Y+C/4…	26	2169.52	4094.33	26154.7	>32000	38.806	139.535
H4sIAAAAAAAAAK2VwW7DIAyG75HyDn6BWLaBAOduhx7WHSrt/R9lhkRNB1Ra60Yc0M+fL7YxYZ4A lvP1fF0AKImw4+C8fMzTPIEQCKs+HDln+BEiUqM+DmPmqJMloPd1BoS6THCCR4z7sWECimQZYr6f wER0t2hS8PJiNAkTrxWT0FmSylsMy4prisGMMSWlMcRA5p06amNKinH1b9gphxTzuDaXJzAew56U sW+YpVRkicjl5dcwhFnesFOC7tY3BszRN6akjqNp6puMYe8bUzT3mLz9eawbbsAQCj044f/uYhbg Vc9VS3dVltYdxm7VwkCOhdPLoXB6NlVr69ZbhUeQDOwHstRgWlmtO/6v7Aqnh6RSlt6dq9zGrT4e xF20AQR84fTuWL…	27	649.66	1127.96	4125.41	17921.3	13.5	35.9
H4sIAAAAAAAAAK2WSW7DMAxF9wZ8B14ggkhqXHcAsmi6MND7H6Ua4rgyZaAeAi+Ib/n581MyMg4A t/t0n24AOhAho2VD7+MwDkAIREnvXjFG+CGtdVqYfqyIva1VEnWudK3eYIvx96oYrWK4AEMqOLK1 YnvCzewhtUc6HMSgQoO+PmxbzOcujH9GnKozESNFqpUJzAfdkEK8IGJ+DfxkU+7pBpXecsM73Jza fsvAjULfDPz7UFMi4seuiOnafWMUofOHm7pk4MthEJPak80SMSvXRjzt2DfLhwLPnCmj+IrPlt0+ mv92g2nTpmHjWua+7ItMa9nND7SyzncEBELhCNnlOxJCs8dWtl05zzB02Dabke3Ergy+v9oUvHgl FllATDG4lillgh…	28	2271.74	4414.97	9658.49	4796.14
H4sIAAAAAAAAAK2VQW6EMAxF90jcwRfAshOckHXbxSw6XYzUU/T+6zphKAzOqCIMysL6WC/2Twx9 BzBcbpfbAECJhD17Iffed30HPIEj1asrpQTfjog0UZ8RvcYaDB5pjoDm6ArPGNs1YzyGO8ahhBA3 mLcDGMHokssYRj9HbRjiUoNiojw0dQQzYZClqURjazUBR3mJN0tTL7LYHHgbhlB2mJ+We3PqpCKm 8IID33oz8YPFXwcwCd3fMLjYfIsj8r2pUyel3jwbzXXC/b+Y9UNxajTXYTg5mjEuHwpptVitmAB4 L6sWANxeHotLJtsDR5udtWCzeazLUt4YNpcajZyqlbCrtsOhlG4gkne12VyVc39c6ZIK3shT5li2 z7tadiwFGojPnF…	29	699.43	1144.71	1169.15	4811.29	71.6418	116.86
H4sIAAAAAAAAAKVXS47kIAzdl1R34AKF/IEA655Z9GJqFi3N/Y8yNpBUJ6bVHVLKIjL24/nZmNT9 5tzj/eP94+EcFIjIyBHo1/12vzkOjrPYh08pxf0jABBH+aEPVEheHuhLDPrmwMsyuDf3Fcbnp8I8 yHOJuQHSQnEOxrFPsHLgeRj0y7KkFrxk5k8wzw2Gv01KgrkGS3pRg18wf09oAz43bUTitJf4BBtN pSWlldqzOaONwMQaLLxoGualjQRTaKU3MD9JClv7yVvYszmnTeh9gwIIYzbfa0NyBFYOtIc5U3Dy 2LWhFjxbKd6O5qVK5QT9aMb9mXqegEHPHUbS+6rgP9GG+mGQ9KbnjY6tVnCBga2DJgoeAvZBkaf7 RrRZB4VIjOvkua…	30	1088.17	1588.4	2926.75	1992.49
H4sIAAAAAAAAAK1Xy27jMAy8B8g/6AdC8KGHdd7dAj1seyjQ//+UknJsbUIVC8sNfAjG0nCGIqnk egnh9vrx+nELASsmEpKE/Pt6uV6CSJCi+PCptYZPRkRdqJ8FKifFw42hlMqGIehrDL/Cdxz/PiuN QMycjEaAU5ylySCUy2maChHbZjVFOE2TtozcCJiavY3m7QDNAiwl3WnmU1ygRGq5iVDnTTFgT3Fu 3+ZoNjU74UbzfsgU8priCLHSrJoE+X7gp2giLOvms1Vc9wNfSuuuGZplq11rzfkD763JEHm6/CLQ vRkE8nzdZEj3FBPQo5ojPdUHxSlTvW6cqa5G/ktTAddqUVPyE9PvVIf3Kj6Zm+2kMlB+mH5HOryn 2A2KufI7Q0MIzB…	31	276.61	496.05	967.19	4995.2	80.597	111.628	1559.87 ± 983.2	2637.13 ± 1570.14
H4sIAAAAAAAAAK2VSW7DMAxF9wZ8B13AAgcN1rrNIoumiwA9QU9Q9P4oKbdOGqpAIyUwEIOiHj4/ KXmenFuO5+N5kf/FnT8/Du/6Mk/z5Cg7Rueg+ZRS3BsBgCTK3uBLlHz5gUeStfomy+BO7i/G9bNh yAdMcducMOcrzNP/MY79Glg1LOA5QezERM8I3xrCmlIfRjQkXhWzoMeQ1yvM+Q41wTNrPxRDkEqn muhzKXnY4h0zZLFshrTCAzAYuZYi3uTAneMXPMLKm8Vidm/D9ym2mDvUXMavNjxTZ6fIy+jibjH2 jd/CnhJC84TfowZ8QaDhhu9qBLP+PlP3qEEfANKPxfHa4tcei91Qw/WEU9nvm9DdcM4ZRjHiSEyF H2Axl0JNNV1Hc+…	32	3472.12	7432.28	8368.11	4891.12
H4sIAAAAAAAAAKVWQW7cMAy8G/Af+IEVRFISrXOaQw5JDwv0BX1B0f+jI3ubNSLmYGlhwMLseExS Q8rrQnR7u7/db7jf6P73z+vvtliXdSFNpJUouletlX5JjBFE/EqQotpWGjimfRUD/o70k77TOF+7 zC0FrdnaKgaW7SzzckFGQqk1thVDJqYxGeKQROPxsGyVB6MpeETTI5qog0lRCiXvSSEuEamDMjFk S+WQMVMblNGwpbTHgGKnEodrs7HlozbZtm1QBvtjxo/amJXZ2jTBaKNJacjJHqbTYoNJtU4SFdd+ H5dqU+te2L4ZLsicNpzRXXm0NgYZk6NKLJynfSMhY/QM1uZzp1CbwmV+3syMLbIQ8+HiqZ56DtGp 6ZdDssN+Uxv+nH…	33	173.6	392.86	270.26	269.64
H4sIAAAAAAAAAKWVO27DMAyGdwO+Ay9ggQ+9OLcZMjSLgZ6gJyh6f5SKnCKw2cFKICAETX36+Uuy 5wlgua7XdbH/Bdaf78tXC+ZpnoAUmADQHaoKn4yIVmg/DiIUW4RBKNUe2WOEN/iP8TzumIUDU00t oiA10yBGglKWjkFmGcNYU4ml9AgFBzGmgXOiTU1FHcYUfTiSCuEgxiZz1A2YIj9hbie8+bMYrCnC QTWGEcHSJzOWUTVmsWjtJ2i3U+spTIlJu0tRafzcYCzYLY4xlkEMBZVIW3tcRtVISFR1A/ILV7Mk eexUTnlQDZrFOboWn9lwmyxcX7W4XciM3NUQchxTY95o5u3cFJKhy0C2033s05T9tOnmvRZLy7G6 JfRYbWAqTpqhvV…	34	169.17	393.33	501.53	2361.57	11.9403	0
H4sIAAAAAAAAAKVVu27DMAzcDfgf+AM2SOo9tx06NB0C9As6dir6/ygpO4lrqkCsAAYs0OSJdyfR 4wAwvZ5fz5O8Jzj/fL986mIcxgE4ARcAbD6lFPhgRJREqaU5J86yAllx8LrCWT4jPMF/GNvnChOc wkw8J8KygTndDyMliTgqDM4x+dwHI8WJmXTl5hwjd5NCImx2cwQGpQfPizY5k+8kdXNKYLi4vm6k 2KFbJXbs+w2PxNrD5GdHkbqdIlfio6QmJZX9YnikUrpJIV5Oy06b86FTTDHzqg2HsO3mq0ebh66m wASPi0qU6nl+TBsSUi50wriZS16vZsp/BsUBbeAGg7Pn3Cvx9YaDdeqA4eIPUlqKA7vtKT42/TLH tdhReNwpJ6Rir1…	35	598.94	1041.25	4112.76	2154.8	92.5373	50.5814
H4sIAAAAAAAAAKVVS47bMAzdG/AdeAEbJGVJ5LqdxSw6XQToCXqCovdHKclGMxELNExgIMIz+fz4 1boAbO+399tm/xvcfv96+9kO67IuwAVYAdB9VBV+MCKaof1wr5S1nXg/tOLA7DXCd/gXx/3TaTba kfCiES13NF/+n6Y5H6U5b2hqlGJqgPYsBQeNaqlBNZYb5lPDoSkaFO1FqI6TqaEwTVbKI9mWmqAa c5ZK6VLDKUiDOx0oZ+mROawGUcqVYsIX1PAxnDVMA2lPJKezcHmhi7HnpgVF0Ur19st9GKbRfDI3 SfXqGwkOg2mwjOThXORTwZ9ZFMkycuTRfjZTUTWt4H3CexcfEq9UzvVMsaTovmEbzSQnIdXgTPX2 62VulRKMd/HfFA…	36	2663.32	3723.56	11406.2	5806.58
H4sIAAAAAAAAAK1WSW7DMAy8G/Af+AEZWm3xnKZtDk0PAfqCvqDo/1FSiSPHVAtbahAgAk2Ph5wh nb4DUKfL6aLoV8Hl++v4yYe+6zuwCM4C6OIXEeHDaq0pkT568G4MfDIDBadrjE4aDvAbxvJ7hTGD 0w7poNwQtDULmOftMIrZaIYBSzBmXMCcd7DJRVm62bjKouxgJsOlKDMg0s1VMNSRGGP4qyi3DYb6 6lqVUlTUGG4dCVpX9oY6YjGaZt/clVJNSt3tRy32ONpK32TB9YARQ2Vv/DCFgEX7ve9gkwWnLqHH 5tFsERyWvkEMthImC/5PLhYztXM0EeO12au1dVMqbFNqhqFFEX1tUXn7CaX2uDgL3tIbtp+LrjhT daPZVFQWnHdxiN…	37	562.86	13757	5720.54	1155.18
H4sIAAAAAAAAAKWVTW6EMAyF90jcwRcA2c4P8Xo6amfRmQVST9ATVL2/aidMRQmVmIyERGTsz88v AfoOYLjMl3nQ+wDz99f50xZ913dACRgB9i8RgQ9GRE3UWhoFg+gK3EjEk61w1McIV/iPsb4KBkdx 5K2YxyTBtWFyyRSKroiOVpjTAxgak8dFA4k0qlENk5dQgAHN0ieHYh1qz2J3DJMSUdFFT3nDYcF4 Jm7e8BQx2UrPDXJYYW4FEw5iHC4WC6E0DqWYiXBR8/cU3x4bymMsK5QU2tQYJoRULFZM605pieNU vHES18dvfgzDd0cUw41qePSUPxQ6XqS0s+FHdyrdMXqKWy3+VaO62EvbUPraqS+0CdO0G4aYC6rs kAuqMIJ9DitIym…	38	991.08	1542.3	8919.55	4229.32	44.7761	132.558
H4sIAAAAAAAAAKWUO07EMBCG+0i5gy8Qa562p4YttmCbSJyAkgpxf+FHkJbYSKyJoqz1e+bzvLzr 4tx23a/7ln83t39+XN7KYl3WxaE5Qudg+JqZeyUAyIb5YR8sYVmBN2Rrq7wN7un9N8b9WzEbeKIE ZYVeVNI9xv0dg145WgMqCE9i2FNKWpzRWwPOYMgjoTZnRsQ5THaJLNTSi0pyh7k9gMmFTXCUGExl Mhr2GFJsJY4cJpPKMSQ2/nfDKXcqhuJMHlh0Min0FDi0pPDnFD9Q4jJ0pDocv0c6RV4ohKM2IHF6 ihElNGdCCNNzY8ZHf1TC7GXIQyfMrWenTu0P1caUjsKS6PwN//7bynGhTF6GciFBDgwRwxSGHFL5 nmSuMp7lUE3PMo…	39	308.4	381.72	539.97	2951.13	30.5085	73.2558	7.33 ± 2.82	1612.33 ± 1234.03
H4sIAAAAAAAAAK2VTWrDMBCF9wbfYS4gMRrJ+lmnIc2i2Rh6gp6g9P5UI6dx4lFKK9kYLF48n57e TPA4AKjzfJ5VfiqYvz6PH7wYh3EAQiACwOqdUoJ3QsT8Yr6cphiJV6jJIS6r/DPCAZ4x7u8Fgzpa ey026FMjhrRLsRQbjcFQG0btcyhltPchLG6mKYZGzJpNz6FgHzewkxsuMbHq5tLU8K65ubnJYdv4 0PC5qVM9bpTVFCIuE9QxNysmH8o5aoyYMZP5DWP/4qZ0ynZnc5ti2an/YFY3+/ynutzcRdzR8Jyo z462MoExUjZP5MQFQFs5cIFk+yJv34ZYNMHGgheyZ7zccuICKTsukJBYlXkyK2yY6lGFYl3IjneV W9qqnL+d2bqEmL…	40	41.65	45.8	38.09	2986.22
H4sIAAAAAAAAAKVUO27DMAzdDfgOvIAFkpIoaU4zZGg6GOgJOnYqen+Ukt3UidQhEiDAxBP59Pjz PAEsl/WyLvpdYP3+On9kY57mCSgBEwA2T0oJ3hkR1VFj0URB3KwUJakFaPQa4QT/cRxPoQEyAYm3 YC8+9NEs1jgJdlPjUrF6aG5JqS602EujSVmKo2qAjTjHuy6bO9OlRmlQfLNT1+c65XBX4yiEThrV gEK7GilV6qnNseGWox+dG8idcjI8N2yQxB1pPjvmJi8Dex5Vs1Rq3p4rMfNeEZHgO2nYeOvdNkFE DjsbnkNkeMP/aMYaftupkR+Fxusi8CNMQKHc3MGkb7iGt4M8MZV3LCSVd2pyQ8w3NRx+Nd5zeyBp wFwEVvCGVXAqGV…	41	1165.48	1960.41	3719.79	7916.56	81.3559	130.814
H4sIAAAAAAAAAKVWS67bMAzcG/AdeAELJEXqs25fgbfo6yJAT9ATFL0/StpRmhepC8tAgBhjccwZ SmOvC8D2fnu/bfa/we3P77dffrEu6wIRIQoADn+1VvjJiGgLrRZDkVztCjBISXxc2W2EL/A/juff QcNBs45pPk7QpICS8ShWrGmuG0ihctq7oYAk9ETz7QSNBiZyms1ojGeyGwkxUr5scQwiGo/iWj6J OtmNsB6jV9RZUTap1HpQjHGSxkqIy91imhZluzhraRaXSZrNvOFdymVvcrNYqpRJGg1USht4lXr1 aLooSpOTsvlkitQmxc+7+McJURwSSbP4OF0zQWHe5JzuJ3z+aJooIRxafEaUb7+Cly1+xNbmJzw9 izoRW/8mtYtCne…	42	79.46	31849.5	5398.45	>32000
H4sIAAAAAAAAAKVVQWrEMAy8B/IHfSBGkmVbPrd72EO3h0Bf0BeU/p/K65SGjXqINwQiBms8GkvO PAEs1/W6LvZdYP3+uny2YJ7mCZiABQDdt9YKH4yIttByOagwtwgDEmeLwCJ74AX+49i/dxqIQQS1 RRw4q47RLBRqSbWrSZhlkCaGgpI7odHUYTVFKHaXEutezfspGoxKvSiqwxZjsIPajK2SRov688Ys Jhw9KQyRelHPesNpOyllwh3NeoLGujjG2iPEyoMWU2BMqSdHTGVMjaWUnLETakl7b24naKyUiNST NcXxLv6dqaeGwdpPom5nRpGGaZLIlpyL0qDFNpoFy2Yxj3axWSylG3vo4nO33zZTpiZixmE1tZat d5ON+BCN3VemhI…	43	1309.9	2765.69	5251.06	1509.66
H4sIAAAAAAAAALWTQW7EIAxF90jcwRcA2eAAXrezmEWni0g9QU9Q9f6qQyZtJqGVhkwlJKxv/PRt wBoAdx7Po9Pdwfj5cXqfAmusAWKgAQCbS0TgLSCiHtRa9CVH1gjQsyScI00jPMFvjPWqGHg0xpHn UtaYyx2Y4BMKz+3xEKTTzQ9G3eQcOjHkM6c8u6nFvbO5FitGJHRi3HdT002VIa4wr3dg/rip3tkc aOofRnwIs3yGI7NxD5lNBNKQNjLpWw57GfKSuZVT1bbyBE4NCFXITpYJv3dCVduxecncyrHtuzRP w9BsHrgtx7ZBrtY3Bq15AThdnq35ApWGmcGKBQAA	44	3306.53	682.35	9831.02	6361.18
H4sIAAAAAAAAAKVYSW7cQAy8DzB/6A9YaC69ne3cEudm5P8vSVFNxTNW5yDaMGC6JLFIdpHUzP32 +vbnJ/H9dr8l1aQ9pbz8HWOkD84540b88KZtNLPyxpnKtHA5p/f0Hx/8+O/u5iVvOnq1h2nrVPOD m9dLbjrXMa2Wucfc4BHKo870REcwmiSbCrNFQ1srjeJuRuZZGyZ6TOr3BTe65VplPly5aLjERM2T GirRk5JtlFKnwyJPurniBjGwuvx6o+hJMZLKeZa4dGpx3ZSjGbR3CSaFk+JDLdw1mhQhhnEUtg4O 6oa3OsTVMkYP6gYq7nUvsSmoht0gBvSAn1nfFRQpcdmkE89oaslRN7pVyTKFmDMHVYzWRG1cLV0p 2pq0Ues+HgqKE2…	45	2856.56	8137.47	11029	>16000
H4sIAAAAAAAAAKVYS25bMQzcG8gddIE8iB99uE66a9Nd0fufpKMnurVjdmHGCBB6rMehyCEl++Xy 9v77O/HL5eVStBW1Umr4Z2blF9dasRCvelhrc1vdZtsWPq7lrfzHB9++Pd288sHNaFl0NGbOucEj VK0viw9Rq8lo6jG527ZG5Zl0g62Ize2G57jNzc8nNsVHbey5kWn65U2tFI/kpooes1ePYSolo4Gb 2ru4brhl3cgBschWUMOukm740GH+MFe6rdTHcwXXztsyGVk3eoxRPZqulO2pBrUQ79L3Vns6xSh4 3W6oz7z81OYZAx2Tek1XimVO73Cz/KAwJtpuaLZsbhqiUdnba1qzPYUY6EwxctMmZVWMh+tuAT5G t+zYQmvyIG+Gqd…	46	1241.64	2717.67	3273.02	5567.72
H4sIAAAAAAAAAKVWSW7DMAy8B8gf+AELXEQt527ooemhQP//lFKWHdQxe5AK5CAM5PFwhmR8vQAs 77fn97fPhZiIIjMLP18v1wtwBSEAdH+1VvhmRLSLxkEhKWI/FVxPgAHb6Qn+4vj9W2kgBo2UO00u IpM0FLhq6Q+Tlt80XwM0EhJj6YRRZtUsEjSvNAsHIdZJGgoVI3earOtpTo1Q2iyWbvacxaVk3QKP u9mjFi8tcN280U6407wOqMFQez6mRiVPWgy8l2Jq6FjUGE29P5zqtMXWLVypn3SeRkJNa+B2omMX j1gsNlM2811XrrPtZ470h/+XFAa9j0A5FvU5oMZKSbx1Mf5n3+hWFD9uvwE1bVkRp639+pDO0EhA LdxnnXg2KStq7x…	47	2243.32	4681.44	6805.06	1769.63
H4sIAAAAAAAAAKWWPW7DMAyFdwO+Ay8QgXz6sTQ3RZGhydZT9P5zqUppm4gdLAOGIXymnx5J0cm6 EJ0u1/Pl7XYSiEgA4HFel3UhCAFEbF6lFPoAM2ugarArkbmu4BJ40xWx08dML/Sfxt/rLsPZ+7ry TsB5TobEpSBbl5E060ZlEGtSFGpSk240KWwF9WXvot/itBuOAXdfTbDL3HbUBi5qjXunnmrzuUum eTiFQWZHUirjfXeDrRV7SoZbYbU2YdqNvrLlJnOk4fX4xVbicOD4fbu51+bATInLreFUD+JDUtd9 Min1mWJMd0p+RkBcaenNyaC50ZlKRdJkUnChnxvWsQiYdAMn3Y36mpf5/fodOTe1UyXmNqRlVkaI 0vf9EScSHrEyyQ…	48	1241.14	1726.71	2134.09	8975.96	27.9661	59.3023
H4sIAAAAAAAAAKVWQY7DIAy8R8of/IEgbEOA83a16mHbw0r7/6esKRCljfcQV+IQTc10ZmxI5glg ud4u16/7goSIgYiYLvM0T0ARKAN4dZVS4Je891IoHN6tOUV5AnTsM9cn7+RnDx/wH8d+NRpyscTc aGKUzTYa7zBz1xC46eo0txM07BKuqanBrsughh2m6BtNsptCt6ZCPeKuy5QN+YB1MzlcrTSymWmY YqR9xPdTDZdp6aZKQKuaTYPYC8/ZnGt42Oam2CNmV3jQoLc2HNhl8n3oArXWmzqVe6cOh8GkRgaR irVTS9jNTUlDl8VU689banbZyGFI1ohFQ84j2LCSNeLtTNUpJnM2YVwPC203j4HGj4jfmxvcXxTP h+Hn1EWRNitkPw…	49	2120.51	2830.68	14647	>32000	116.949	137.791
H4sIAAAAAAAAAKVVu27DMAzcDfgf+AMWSMp6zUlRZKiz9Sv6/3NJK0ldmwVqydAgHIjT8Y6SxwFg ui3X2/t9IiaimZk9X8dhHIARmADQXKUU+GRElEL52FEJWTYTuSyoYuhQdxf4i2O79jTYQ+MdxpiU hh1n77c0X/+mkVY8B6y6OKewobmfagpDXjWQm2nV9aRZTtCgmxn7LUYXZ0qPpiphlxppSkzCNhrN p7YigWOYubEpSQpXi4WGU2j0RtTQK+bkfwV+hka8eYxflxqZ4vS0mFJp9yYShxq4x1aLN5fhEHhT Umoxt3qzuQxdD8XP3Kg3rTQaeJ3dvvfmNTfqTaPF8miD+EJ7dsGSASegWQZjBysWjOoAFI3qaB4p SoiNagYylCgWjS…	50	1857.36	2427.37	2190.07	3883.73
H4sIAAAAAAAAAKVWSW7jQAy8G/Af+AE3uPXCcxIMchjnllfk/+dhT8uJEnGAMW3rIJSbpSJZpHU+ AVxer8+vv94uxKT+tdr4+Xw6n4AHCAFgeJkZvDMi+kH/SKFmNO+4sMPzDov/jPAG/+LYX4uGyhDk FVzZ6o7m+v80FyqdaAseom1H83SfmjZ0EmIRrJijuXBRFlnByn2k1aB1XcFGlZJqsHBrtu66saRp Ng2e3miarY2rYa2rZw1rT9JIGXpLSrFlS+zBqmNreLsZ8W77YaHRZOniKkk1s8RzypaufFLsk4Rb sPWRLLHTaB91GdF9k7WfLwq5efeB0dxXRDtmXfy5KKb9VCy3tr4m/CH77XyjBYfu7ff0kfDNo2pM lhouKJLs1K7E3n…	51	1117.38	1591.96	5156.77	12107.1	86.4407	125.581
H4sIAAAAAAAAAJ2WQY7bMAxF9wFyB14gAj8pSuK67bLTXS/QLucAPX6pyBMEYxVoGHhh/IgP5KdJ +3oh+vX7zzsqMwRABczl6/VyvZAoiRHx9nJ3+inMHAeJblJqsxF3xKU7sO7ib6Yv7/9iPF8LwwXa bAajcFd5xtB/YyK4meoKNlh/wry9gJHSI4mjKOuSw9xQhk8j553y4KQ3Uqx1Wy417S3nTeQQ1vTD YnVNY8YMuQdDLNmp2+xUH6so9VGTDZfCgiMHYFgSE21ueDzFms0G4Ug/gtUb0t5wgy/g5+fmBYwU FT1GQFq6U1zGMF/B1fj5ufnxUlH10R9jzxfF2nnl1YdkLY5Jav3IwasnMdNY1WMgW9fsvomZgn5s P5XkhMcwaMUx4b…	52	828.87	1076.32	1249.5	7971.42	28.8136	33.1395
H4sIAAAAAAAAAKVWMY4bMQzsDfgP+sAJ5EiUxNoJkCa+Lh9ISj8gzw+5Eg5OVgFixthiMUuNhiOS 1g38Bf32uOMd10tK33/8fHAlogKwcKeGT9eLfUFLGCnR9lHV9A22yilSQqZe2F7eOCuV4Rhl+0zp lv7G8fwcNG8fNE4I6TGaxJnHocHUNBQNquE8VMsipPkWUjO6khNS1qHRpChDGtZilWhSyH3wmLqq nfsTzf2lpJpIm29FegsmhYxKq26Klrg3JLqSIiYKe9Oo1EmjqAirUSnLkY5JGFBDuVBZFldQtKe8 GRpPmg4OeuNJDepTVycNqjENUlVWr4c73JLqPPoqRNagxd7XclSLJcU6J8+ieX+JptTRltnMwWZw DXR4Y4urD9joSf…	53	876.06	1823.84	2359.44	5340.53	19.2	35.9	6.29 ± 1.85	10.04 ± 12.81
H4sIAAAAAAAAAJ1WSW7DMAy8G/Af+IEIJCVK4rlpixyaHAr0/08pHcmBE7NALcAHYUyNZ7gl8wRw ulzPl8/bCSMjCSURPs/TPAETMAOg+6gq/DAiWqBxYCClYifggLXIcsJgrxGu8BfH9llpIlZup0K5 bGi+D9BwkIK1nbDGuKF5+z+NWdFOQ6EkqYM0MbDU1E0NqzmlwCzY1Iggbmg+DqVYKHcrnHlbqdsB UxhySdoJLceDpuyKivYU45OpI2pikEd9aDzFlliVXvDaSj9Gw7XkZk9ZebBvyNpPekbSc/sdmSlr v9jUUIiJyrApfXQx6fAwUEhtPRjhy2geKfgyDOto4nClbMK5rS0zlYZN2ZbRPppGg2m04NYtZe2W NL5vbIm29rNk82…	54	2342.72	7459.63	13307.7	4877.86
H4sIAAAAAAAAAKWWMW7DMAxFdwO+Ay8QgaQkS5qbtshQZyjQ+x+lX7FjJBEzWAY8ED/UM/lJJRkH otNlPl++ryf2yhIlxKjncRgHUiFVIjafUgr9KTMjEQx2SaaEiNhFzn6J8DHTB71jPD4bRjnXSJwu UQ9mOwygj0H7MCQuZe/vmKemfruqUcc5xe6m0oYpz0197WiKnS5NtZOad2HeerPHYu80FT068IdJ yWs1113rt24LLI7Pk9phMTBZ9HZYYXb3wLdtQVMHqlEXVmMR9U9KXVondWTgqEZXb8SFBdhxp+oW v9ubPVu87Q0OT0FS595gPuuFrFez2xu/Xc1DGDiyfhfjMqTIXRg4GgB4lQMJQjXkbMuxhVStGOxM dQBNdrqBGzYEgw…	55	2671.61	6580.97	9413.25	6164.35
H4sIAAAAAAAAAKVWMW7DMAzcDfgP/EAEkqIsaW6KIkOTra/o/+dSlhIkNjuYATwQF+Zyd6TkzBPA 6XI9X75uJ4yMlEhS4vM8zRMwAwsAmk+tFX4YEbVROTBQyUkrkCALrxUG/RjhA/7jeH7uNLHTnGJI jMVJQyHnyp1QanLS6FeYE7aKQ0Iht5r60CAjJVc2TEtulaqJMTpNcRChQSN1rR40v0fU5DEfDgUL u02VpZvS6nVSt0MRS6dRNSSvpg4NPI69kUCpOCNWK3XQkJp6Q82IWCdF7r0Bui+d0pSxz669wUHz 5gmvY3djyCUv/mzGfKQN/JnmeiibSDzum0JeU9AG3g9DDJS9EbcDKesR0L3Rs+6//TgJd3uUsfqy addWH7PqwkouNa…	56	910.13	2403.03	2347.28	5377.68	11.8644	25.6
H4sIAAAAAAAAAKVWQW6EMAy8I/EHf4DIdmKSnLtVtYeyh0r9/1PqEEAIvFIJiAMa4tnxeBK27wCG 5/R4fr0G9IwkFET40Xd9B8zAAQDNO+cMv4yIulCv4NB7rw8DOY6CBUOnrxE+4B3H/q406ETSTIMu +Sg7mtf/aQZ2sqhBlzFwoxp2jFUNO2qnISdbcYiYdjTThaaKxbMj2tRidoManQ9u3hxofi405R0y xurNmCneVqNPnPcWXxj4nJvV4tgcv+II1/mUpqRxUupNDrR4wzE35kaL3w78Sm62zaDFiZu3Zknx ujWFW5tSYz2NsQ68fU8NXptaj4cbTXnHS4o1N6X4Zoq1ONcDrOXY2pq6dWyVtIQ5u7cOCi3hpZhc bLSYCUDtpSN7BP…	57	2134.16	14319	15054.5	>32000	110.169	96
H4sIAAAAAAAAAK1WSU7FMAzdV+odcoEfecjQrPmwQbBgwR3Yc39hN6mbIpBoSlWpcW2/2M922nly er3dnz8+nV10n6d5cpQdg3M/36UU904AMCvELXgqcVFn8Jgo1pWowT243zD6u8KAT8yszuijOu8w rydgyGOszlSdx6JhDw0G/UKwDMIYN5JezoWGo8mN2OBLSrmDeTrFTfqfaFKujND3Sp2DCdY3aZxi cWl9AxcqJWXGRqwUfLyLjeJrwxA8tFRkhYeCD1F8Q0+cR6MRRoziEOJ4pbj2ja7GoxFnm3Aep5g9 t0rxFZjg01K5kRUdZurMaArFNlMX2s8qJSuIoY/m3CEaWjTs43jBsTv9eLiLda5tNC8c6fJZsQ8M jx8U4KO1X7zSN9…	58	3150.45	6163.92	17071.4	6981.4
H4sIAAAAAAAAAKWWS27EIAxA95FyB1+gFhjMZz3TVdWp1EXvUKnL3l/lM8SgaaUGoizigJ+/ONk3 yNf79eXzG46Lrvu2b0AMFADUr3eMET5IKbUXBKPXzqeHJ4uqPoHCtKzgAn8x+rtiDLKPlDEa9Twm IB/ehApsmNsJjEUKnjOG0LClSW8IQ1Vew0iKNbIpfs1gPIaskjAG3QpG3XPzkOK53CwFJX1D6N3Q N2cK3veN4pKlufYz99wwBjfdxVxVaqXU4M3buaBUTbFBmj9TfcEXciNBKTRjUJevGcxDwc94E9OB rJiloBxa0wbFgjcS1NL0863Ma+0ng4LbHFwbW0vTT2bx0qCQSj2cqX8PivRd1BFAV0l7IJMG2d2E zS+ONdNLZIGUrH…	59	1088.86	2548.77	5748.82	7494.65
H4sIAAAAAAAAAKVWQW7EIAy8r5Q/8IG1wICBc7enqq3USv1D7/2/igF7U7U9xIlyiIM9Hmw8yXZx fL3dnj6/nF542y7bxcXgYnLO/3m31twHeu+3AZGhlIb94VohzSfnoS979+r+w9jfE6YAKUwJmHcw D4dgkKhMmBFsg8kQS+bgawf0CY0wCHUGXzNQNrNJEFoowuYHzJESZwiBFkybgLZNYU7SKTtMglIL t/lKQJOXwLwfY0OyqZDMbCJUnMcvAWGzNjxAnhx6bWIxw1RocwTOneIIcZ0bAjxTm/toVvsw8ITr TM3W245fW2wKZDILRe/UHEiGsY/mXSgIPJrVL/XCTjZNhtQC0xX4LhT240cQ1mj+Ur+XQ5tKS28y IGZriRuUKGxOyF…	60	1754.66	15915.2	7279.69	4279.23
H4sIAAAAAAAAAK1WS44cMQjdt1R38AUGAf6vZ7KKMpGyyB2yz/0VcNm0J0oWRU2pFo2BZ3h8uo5H 0OfH29dfv4M9/HY8jkeIFGIOAf/59t7DT0bEQyFeIsSKTX8h9FizwiCIGsNr+B/G/g4YcWncWWEI ohvmhSH33E7npM4+GEnlhJFomErdYN4vRZPyGUMEbDG6uallxVD8STFU4kEsA6fFkoObMrlhwJx4 g/l+ISmCimkW/FalZjQC6Kf4WXDhJn8GDAIzeikmkBDiJ8xUmn3DQG6KxaXjKjPfab9sMxVrZyfM vm/+ar8rSUkM577RYfAXPEKfMxXv9A1BPpMSGK7evtGCzyWKkP19Q1B41af615YQOydchtRdqQ/D cKPgCNRORmSlF9…	61	2175.43	3521.86	3177.49	4584.02
H4sIAAAAAAAAAKVWO27DMAzdDfgOukAIkpJsaW46FW2BDr1D994fJWV9bKQZTBsGIprS4/8p8+T0 +bq//fy6/vB9nubJcXaenMN/35yz+2ZEnAsEAdGyyuImq4io3xBEje7FPcPYvwXm5iGtmIoPEGPy l2EiIGc2wpAc3mAQMlq92eUGwXPc5+bjBAxCwNBCSWs0BhVA8uo3v3wP7zSMhEIcL8MsgBUmQljY GlQEX+sTgLdk2/qGatPRhUpJ36z+SYrPFJwgBSp9w+Az2YNqwzD8MsAwhBCvwwxvtFLWgpdhaCyT 7TCS4o0epGbR3H464Vu3SJaS2Ztdih/Y70z7yYTnDUaSbaatA/vZ+UaO1N4tKT6M5qeJtoQoYrBS +iAKuRnChZlqRM…	62	423.97	891.84	776.74	14682.3	96.6102	145.6
H4sIAAAAAAAAAK1XO24cMQztF5g76AIWRFLfOk5lxAFS5A7pc3+E1H+9diFuBlMMl+IT+cinmb1u Rq5fr29//pp54et1u26GovHOmM/vUor5jc65SyBegiWXSYKDdR6SPDnLbme+ma8w9rvBOEuAQYLB ErqshEHrfcgNJhHR0zBoQ8g7zPsBDNmcWinMDRbUZcOlZAyu5yXBuqJWNs9wI9lQkk69gA0xKhvO MAA1mGEgqItapTzMzUmn5vjJUyNbk423PCxdDD54ZcO5U9CHDm3J6ileMPCxqBNuuKjSxMAT5LJ2 bsiWVCXAU5yK+qBYU/wgzZNsHCtp9ifXeVYW1UrhvCKoxUAW4xBDiLhn8/OwqKqkR2kewGxzIw2/ k+bh3OQvpHmmcL…	63	225	1871.88	1731.37	8687.27	62.7119	21.3333	6.33 ± 1.79	2365.33 ± 1952.29
H4sIAAAAAAAAAKVWS44cMQjdt1R34AJtAf6vM1lFmUhZ5A7Z5/4K2OXPqDNSiiq11E0Bz/D4uI8H 6PPz7dvvPzAffjsexwN8AJ8B8J+fWiv8YkQ8FOKZHGJgdU6OK2X9hfIOEb7AZxj7p8N4VzIWdQ6O iaMNRlyCurRf1Q5DjihpKk90niNuMO8XkgouFu/VOboQO0sGboTiHo3CpLRT/MNEMbsogRmjWUmR cNMBDTDkcDpXtEbTCj6JLdlYcC1z75bXgl/rYjqJZVdPlgxJece9zMJSTNYufkbnT2J1ptL90YxS s2rsYkmq9vUgSVEcQ3qrb+wFl94tvjk/2Xl73yyKhZtg3n7ksv9kpi7smy0p7RtzwdmFEEsHHHHd gnnZN1eSUuc24Q…	64	263.74	214.81	437.24	8098.32	108.475	123.2	3885.67 ± 4295.41	3707.46 ± 3510.94
H4sIAAAAAAAAAKVWSY4bMQy8G+g/6AMWuGg9z+Q0yATIIX/IPf9HSLU2wxkgTTd8aJliqbgU1cfN 6fPz/eP3Hzcfej9ux81xcJydg3/+aq3uFwHA0SCCp0RRXu7kY0pZ/wMvZnBv7iuM/TdgMKA639Hn 880CEz1QpZNNyRE2mB//D3MHz9iCcuiZoNjYCIcQYnOW3MTCG8znhaDIZ2qhSG5qBDDmBn3hHM/w ypklS1AsiT0zMpNtq9QoOPtUzQUHHyAMDqWFZwkq+FjPSkl48FCpK2yk6XpQUjOzGCQj2LtF2TwU /ELfbO0nmmI2BrWxUTFEIxtxRmwZUXWZYZY0n2GuBIXSu1PX5r6R+nAe0gz8SvsVnik2z5sFE32I 4XWFv9g3A0buiD…	65	480.2	431.42	903.88	4497.66	5.08475	52.8	5.96 ± 1.99	4000.86 ± 3085.37
H4sIAAAAAAAAAKWWS07DQAyG95VyB18Ay495rikrRJFA4g7sub+Yd1IBi5goqsYd+/Mfe5x2u0C9 3q7Pn1+wLrlul+0CoiABgH69c87wIUS0VcSDQ59UWzDmsqwrwrJNcIO/GMe7YxS9dgwXYPRGjGAa GhiZzGoCBsexBhddQumAeTyBiaiSpWNyKY4Rk5BCGGrCvZr3ExiPyXUNitGOYXQ0S6yjZ6baeHIy Gn7fqXO1kdGp0nBnLrHHPIIFNan13CRMsTdc0P2nNs6XkK7GjlF0o82KiTpwYF5PzZTbaxM9GdUk ZJm1ifZhEOQR/ONFca7h8xQrkn3CFSXS/2sTMI5hEAz22pS59uuh7MOwv0QJJZmPX8KsvT+MwTjh QsBcAN3i1JbDAg…	66	3783.63	3710.65	13112.9	9439.24
H4sIAAAAAAAAAKVWS24bMQzdG5g78AIhKFLfdZJVEBdogd6h+94fJfWbGSMBOrIxgKWh+PjIR9He bmCfn28ff/7C/PDbdttuwAVEAOjLp5QCv5mItgpBaGtdvDBycam9I3v3Ct9hHJ8K8yKYS8jmLOgo yzIMSQq2IhTHYRGG0fvGhjF1Xh3m1wUYwpBCrY1DWq8NYSmDTYinpK6wERQxWSubVHgNRl1c8Nxg fIyrSWm3NJlNqXNS90swMVHumjXpV9g4jJ2DdpA/CX6t/XyW3rsyV5eTcli49Q1jJr+olLLh2cVh nQ2hb+2nbJJf7mKH3JVyGNaVopmKjgyR1UGhvdunzFMwHqXdcHCYwxNjKwQaMOvTj5tLTc89czVj F1yvxbn9rtVmKK…	67	3703.44	3621.36	13292.9	6769.47
H4sIAAAAAAAAAKVWS27dMAzcP8B30AUeQVL/ddJV0BRogd6h+94fJWWJkdF0YfbBeDBNzXhEDQkf j6C/769vv34H+/Hr8TgegXuIHAJ+evXew09GxEMpngSxZlRwhNhz0zsESWN4Cf/i2K9BExhKKVXv CFJFJ82TgSY4QokxOtVE4Jz4BNcrzY8bNNk2FUFK41TzTJBwgYXFu6kEHc9NMWT0qtHaKGTQ8PWk 3m+poUTzwNFfGwKeFREHEWe3b7LRsN9+Yjpe4Oi2n6ip5mK8qrlhP1HD0psnTZtnNmm+3fNN7bMZ its3oia1U81fJ3VDjdDQnDIExT1vhAZNQ5u6HM0g9qOzw9mK7erwZT8Zp341WXxznhQBsdc3Aq58 jnSZxddN3exwqw…	68	4297.01	5265.8	13389.5	12834.5
H4sIAAAAAAAAAKVWS27EMAjdj5Q7cIEig40/65mqlaq2Uhe9Q/e9v4od20mqdhEmiqIQ4BkeYGe5 QL0+bi9f3zAvf1suywU4AhcA9+ddSoFPds4tFeLBI+ck1bmgD5Tqm0NVO3iD/zD29wrDSOxydc4Y ywHm/RSMm9EUF3gHcz0B4zCLuugVkSOLDUZdQocR9GKNRl0SS4/GmWE0Ke4Uh9+VOgNDGII0mITh HopT9n6FSUeKT/SNuohbKQ5IR27OwRSKaYVJqdiToh5NxhyjtYuVG8l+hRE7xYzi52hStBbcY1wL Tt3ZlBRo33RGIlI0R6Oj2Sdc7uFGh2GOpivmbUsL3rs4YiTrRqEz5TtMwWjfKAgLr72r3HSWbBO+ JXVPNMM5YC7m/U…	69	555.35	1498.17	6146.59	11256.6	17.3	57.7	6.17 ± 1.81	2021.92 ± 1839.86
H4sIAAAAAAAAAKWWS27EMAiG95FyB19gEOBXvO50VbWVWql36L73VzExTmY6XcSJsghm+PJjwJl5 cvX6uL58/7h+8XWe5slxcJydw4d3KcV9MSLOikhAheTH7hJh4Yh1DUHc6J7cf4z9rRgiCFy4YgJg 1qcBjAtAwdRwSnmHeT+AiRCypiKYgGFcTY4afEmQVl0je4NAbW+86BremwV8w2TAxHGHeTuAKV1N LfiNmmMYbJWSvYk42DcuQ6KUH6o5UvAEZS1z3ZsYxpMqvf3SbfsdSapAbjMVgH0erVQE35IKEAuN DkOwpquY8WEosKCWWQpebtV8HqqUnTdnZqpO+Fqfv8Mw1n5nulgm3EfbGz884YJpZ55UqtBoUoIp TY0/cfrJkY69i+…	70	1718.38	12575.5	>51200	25054.8
H4sIAAAAAAAAAKVWS07EMAzdV+odfAGs2Pl6zbBCDBIL7sCe+4skza/ALJpUlaauk+fnZ8edfYN0 fdxev76hXXzbt30DFtAMoP69RQQ+WSm1J4gnjdqxTZs9ihdOTwqjW8EzPMIY7wrjxYYDhs8w7xdg CG3QOm0WNIXXBBtGZyqbX0ndr7GJdNLmgE6ZWRiDqmgTMNApqWtshFWDcX5aGy7aRImFZmEMmqKN R22mYXr7/dHmCgwhtfaT4GdheqUijFuRuHRxiLymtekFF2Re6OIKs3TCx8OwkJSOWx6cqYvzhq0q bFYKTmlL1sbaaTZjwZcGhfZHpRzK/JkyGPqgOLO5MotHiRcq1QfFYqXMMIuPmk1Vikr7CYaVw+Ck DtEw/50aD8OCNj…	71	417.37	1300.55	1417.57	8065.1
H4sIAAAAAAAAAK2VQW7EIAxF95FyB19gLGMg4HWnq6pTqYveoVKXvb8KSTCJki4CE0UKBvsZPoaM A+Tn8/72/Qv62Ps4jAMwAzsAOn1FBL6YiMYZYXGappBbhMETLa00TPCA/xjbd8EEFO/4FPNyAePQ Blkx1gbfiIllUTdG044RtNHajCEUal7UhJ49dWujEt8MBgVe3qm6qAPmymxq3Rj0oRkTkHV/Ojac N5gOiWvdELrYXzcns/lpqJtj+X1c0kZ0Dh0S6071aeMxUrRPwJD4+MQz1XXC4+YS7ZBYtTlirpzw eokalEaJzQQmNXm1JHeAWS23s9LPhtTiJWiN49RbPVOvqZ4wbS0TZucyFnJKzW63GUzceaavrZbN w2r5PLlCAZexSv…	72	2068.33	3703.37	5450.77	2266.04
H4sIAAAAAAAAAKWUO24EIQyG+5G4gy+wyDaYR72bKsoWiZQ7pM/9FQbwLGiTYghCGsNvPvxAYzbY x/vt9esbjsE3s5kNKAAlAPx15pzhkxHRVATZGDM3C5Nzu4W2yAhX+IsxzoZxNmeK7XBiwQFzP4XB FKVZSRAXoyEbIqaG8d1aiuaRVD28Fg1bCSzN8lFWMUenLmhZPA+Yj1OYVPrcoiE/pXemNo+knhp+ LikWjSbOSZ3rFPfCssUjroXa8NFwTxNmreH/fDf6Wkp6WdZfca/N5SmptRKXKrm4VBvyAKEAOjTV FXeNRo2wyurp61HVQnVWLe8bh+b2DWWWLw03SJX1XJxWUt2U0kylUGWqp5tiwT244YYOUkpUT7O9 Abzcyw/6B1p7uN…	73	1266.71	3237.81	4815.95	9814.16	66.1017	76.8
H4sIAAAAAAAAAKWVS26EMAyG90jcwRfAsp0XWc90VXUWrdQ7dN/7q3FCAmhaqSQICYzjT/ZvJ8wT 6PV+f/36hnbJfZ7mCYRBLAD9escY4VOIaM4IhzZy0DfC6KyUt+QmuMFfjONdMBZDiBq8EMpqTCeG kU1wimE0XlwnhnAtOSyC7FJwb1Hk/aYNSxzWBrSoCuzQJgqtRRumtV/iihEMrhtj0BRhxxou6EvD nyV+XGq4b9n46NZubVwRdjFoA/Vj6hSn4HNRH//HpGAObryoJnGaGyfdRR0PioFOHffUwHmzT/HQ +O1T/LSnrhS1Syxo7KlTVzCMVNo8sjUDcEJwsdjpB5DNouyrVszubSVEdbc4c6SAyZTqY3VXS+hE cQpq1qrutpL1Q6…	74	1080.12	1680.96	2666.15	22431
H4sIAAAAAAAAAK1TQQrDIBC8C/5hPqDsmliz56an0hR66B967/+pJjEG0kIxEQ+zDDPMrq5WSOfR X19vLMf1WmkFZrAD6OsVETwdEelkYcgGT5RQYzsJnGzIRppwxi+P9R1t0EySaOOsl25tc//fpqQB WydClWkOsmHrp6ayuKChxmY7m6qmzJ6mzDFpzNFptiOum82OX+yBEHdoriKU+HZzJWBauASbwkXY Fl0UdYWbYOY4rWbmEjwVboJZ145xuHAhV1rdgMsQN/0DtfrxnAQEAAA=	75	10675.7	21804.8	>51200	>32000
H4sIAAAAAAAAAK1Xy27sIAzdj5R/8A9gYZskeN3eVdVe6S76D933/1WTmcFUuR01hCiLg4wfHB8I mS5Qnn/PLx+fUB9+ni7TBSRDYoD431dV4Z1jjNMWYkaJWQoizClTQRHNHOEJforRvluYILjO5mJI MapId5jNBQJFFOXeMITzFqYsj3ThJszfrjA357PVMM76jeK334cxlzvFCyadua8akDFhvBrBrGun bkAqsTtujlDs1RCyauyj2DsVVlw1dXJjxI5Vcdip+AjFg+RXO7Wv5sieussvEOGi1MvNcPmdoTg4 NzvdHJGf64bRRJy6F5UzrTdEtHQuakb+qVNHdPPgED3CTW04nGz4nRtCyamTG3hw3vSpePfVPLCn vBo4U413Kpw5KK…	76	520.53	452.98	756.92	<15.63
H4sIAAAAAAAAAK2VS07EMAyG95V6B1+glu281wMSG7rkArDkABwfJx1NBsYsBk8VVdUX549/59ET xxeJu6wLwPvH1ydHIgqcOHOiKk/roj2cewMyW2sN3kRHdQmAgNRC1Y+NsdQsnRFqN8EJ/tK4boeM YK4cDhkqXP4pw1hTfoRMjA8wNWUIQyrXMvsdMoSZqy1zTzaEQsOKqzbbzMYlo4PDseAeU9tccE+J N0HJwxS4srkcBp/MxRS4SjxNeXbxXHCXqbn9PDKsN8V4E5yfgZUFAyuLNk4GVpYNrKyMGX5iZdWI VtaM6AZMt9HKmA3MwIbLjg2XythyqVMaLpX1q/13gp3dml+XV4DnXX8K31l8xJ83BgAA	77	6611.18	929.5	28006.1	9122.97
H4sIAAAAAAAAAK2XTU7DQAyF95V6B1+A0dien8wakNjQ7rgALDkAx+dNRJOgMZUSU0VV9NV98pvn TqaPUl9EL/V6PhG9f3x9cooxKmcunOMkT+cTPtFM2oiiebXW6E3wrS5BDymk0mK/41BzE9xRDPg4 0iP9pbG9bjKxSO13AkGZDspokBzFLSNhSn0FuiCXUg7LYGmTKXPZIcOhSGa3qRgmlvwPMikWdQe+ dsMh5pzd3cSgmadjS0x3ZHZ0Q3dMXY/I0NxNO9jNMjc+mWWKyZPUphvP3Gy6mad4a2pP4MsvfJTZ 082y3/hMLbufV+ZnL/atzdqNZ/fbdKNhqlHda5NCrupPyiWzzo3L1NqNa4nXjcI1N8vu5/qFb55T Lpn1qel6wKxHgT…	78	123.66	189.51	322.81	1321.63	13.5593	0
H4sIAAAAAAAAAK2WTU7EMAyF95V6B1+AyC9/TtYDEhs6Oy4ASw7A8XEzZDqaMYs2SFUVfXGe3rOS tCfUV8hyDvNE9PH5/YXIzAEJGYmLf54nnfGBfCJi86m10rvXVasEPXknpaZ1BCccRUfETqeZTvSX xu3TZbikchkB4IMycKF4XGQSJBx2E2uXKTgcCi5L703kATe9N6wtDrduzjtk2JUsbLpZdsnEzGK6 2RPq6qYvPirz64ZG3OiSkFD+QUZSwWiozc1QiwkuCedhN3BVch3dfpvMWIuv982jzD43vTftMMTR 3lC7tnBYprsZuW9utt+gTD8MQ6E2NwMt1vW+vdvubRIrVhZsHG2cDKwst8kHLEa1smJgZdUQqbR+ w+6rlQGP1cpgpF…	79	6569.64	29880.1	11384	2199.87
H4sIAAAAAAAAAK2WO27DMAyG9wK9Ay9QgaREWVqTGuiQOEvR+x+ltBNXbkQUjZlAyPCZ+sWn7CPV D5bDlC4JXl8AxtN4HqfPExEyZRIc+F25Li7AFQCXRct/+9Va4YsRcdYAiAHTMBu8cUh53qb2QR8j HGHV+GtdZThwTOKWoVC48CwTA+Wc3TIUBqm8WwZJBrcMhow1XWVQRDYy0y5vMEQhf4o7mcueoMDp zS0o6HKzK8XwnIKDq4ubN54u1vowRnqCzOqNJ6iNN54Ub2S6vnlgGFpQrmFo3vSj+cAw6ObEiw8+ b35G0zVTegPnhMWd4vZmeI43fYp35cZ3iba+6YbhsOsu7kbzkb5p7dd5838Z3c/ra36DlUUbJwPL iukeZ8Na2WBgZW…	80	24.77	89.3	34.47	<15.63
H4sIAAAAAAAAAKVVS07FMAzcV+odfAEi24nzWT+Q2NC34wKw5AAcHyctUBGzaCJFlTWZjMbjRL1R eCba7n5dAN7ePz8oIKInoUiCmR/XRXcoAyOAvUop8Mp6qkrAA7qSMNeKHUYirQCdbiPc4D+N8/qW kRikVuS8pDAmU48UzrtM9oKDbtQDxkMGOZZBGU2E8GgqeM8nmfslN8xU9pSYcj7JbJciDpxorzCU 0ab0CO8DR5fEx+FJpUJpWoYclYxHxJL8WMQnmZls4HfgncwVNz/ZaBXF59lsoL0pmZ0UTL7w497M yhy3eKqpk5uJiNUGt28LuUlUWDFvw8GAFZO22cHRYCuWDLZi2WArVgx2AUKDrTD1sGLEvUiFjS4V o2CwA5AYbAGKBj…	81	427.83	703.88	866.38	777.67
H4sIAAAAAAAAAKVXO44bMQztDfgOuoAFfkWp3g2QJpsuF0jKHCDHDzWaWdg7bEwbU8jP1Bs+/iS/ cf8u9qE/6Xop5feff39RABCgYUNioffrxX8RLQqlrAePxf6MMcovAoBJ4d9rVx5zxdUU2sL8Zyhv 5cvW8Fk0WGUMmiup1MSSNOSbDZY3o9FI0wwPx/JGbBEmaLi2DrBo0JTS3nAfbRGiWJbGN6vJIuyi ckfz8RQN2eiLBmhoWlTjlWasiqpJb7D21sa+QuN0+ZkIH34xpmmIsK0VA2cz5ZtN9s0qkKWB2kj3 Turd7kU9E2Ko1la1YB2fhAlvlMBWiJUxOyigSmdY3jTWZPndoPLujeesc9IbpyFkPeT1ZKacpmHn tcKRHaI3H6LCnz…	82	1534.34	1761.41	2246.58	4522.91
H4sIAAAAAAAAAK1WSW7DMAy8B8gf+IEIHGo/pw16aXII0A+0xz6gzy8dZ2vMBrDkwDCM0XgyHFKC tyhvCDu/9wc5rldEn18/38jMYKkoAEd5Wa90RTJJJWLzqrXShzDzIEEbuCBFybrihJOMT7rMtKX/ NO6vUYZdRojjywklt8lcXul0Q4u5uchoSsH3FwVXYvJ32L4p4i43t4Z3uRGH4MM14tI4N6Iecv/4 XWU2PQ2/FaXbgj18o8w14j433sUstptjU8O79tQyRdEyEdMyDacn4zdjM9DDZmh186Thc2SCk5KK mc2u0c3DQdEmM4l4hszmSVGHpoNicojOkQkOMeZRJiGkpk5BB+d0Zzr/TrBi/nT/CysWDLZi0WAr lgy2YtlgZ9uJih…	83	17.36	277.75	389.3	>32000			6.21 ± 1.28	14.33 ± 19.63
H4sIAAAAAAAAAK2WzW7CMAyA70i8g19glf8aJ1fYpF0GB6S9wHbcidMefy5toaOeRNqhCkVfnA/b SUv3pK+ku/PhqCfebgA+Pr+/yBCJSCgTi/HzduMzzMAKgOFVSoF3RsROAU/YmCXqR5LUfATY+DTC Cf5yTK9Rg4nSsFgtTzSHCg01lPOgES1TzbEqG0mSeiFaoYUaarRgGrtkPNHsKzTcsCr3GtVrl+o1 VpIMRbW/dqpOI1lyr7FUlhZFTWtp0LTFpkXVnBsvior0o5Z5uuG788MaX5JaLuEprigKyBebhKe4 RsMNZsqrs7lu+NpsbppsvPCeuhXlXeLcysJspi2+y2ZRi31EhOuzmR2/Gs31+K3L5qb5nxbPH1uP b7g/M/nyjTB8Ri…	84	11291.7	29612.7	>51200	>32000	1.9	0	6.21 ± 1.28	14.33 ± 19.63
